# Supplementary material for: (E)-N,N′-Bis[2-(5-bromo-1H-indol-3-yl)eth­yl]-N,N′-(but-2-ene-1,4-di­yl)bis­(4-methyl­benzene­sulfonamide)
Source: Acta Crystallogr Sect E Struct Rep Online. 2011 Oct 22;67(Pt 11):o2987. doi: 10.1107/S1600536811041791 (PMC3247389; doi:10.1107/S1600536811041791)
Supplement: Supplementary file 1 [file e-67-o2987-sup1.cif]

##############################################################################
#                                                                            #
# This CIF contains the data in a paper accepted for publication in          #
# Acta Crystallographica Section E. It conforms to the requirements of       #
# Notes for Authors for Acta Crystallographica Section E, and has been       #
# peer reviewed under the auspices of the IUCr Commission on Journals.       #
#                                                                            #
# Full details of the Crystallographic Information File format               #
# are given in the paper "The Crystallographic Information File (CIF):       #
# a New Standard Archive File for Crystallography" by S. R. Hall, F. H.      #
# Allen and I. D. Brown [Acta Cryst. (1991), A47, 655-685].                  #
#                                                                            #
# The current version of the core CIF dictionary is obtainable from          #
# ftp://ftp.iucr.org/pub/cif_core.dic.                                       #
#                                                                            #
# Software is freely available for graphical display of the structure(s)     #
# in this CIF. For information consult the CIF software page                 #
# http://www.iucr.org/resources/cif/software.                                #
#                                                                            #
# This file may be used for bona fide research purposes within the           #
# scientific community so long as proper attribution is given to the journal # 
# article from which it was obtained.                                        #
#                                                                            #
##############################################################################
data_I
_audit_creation_method     SHELXL-97
_chemical_name_systematic
;
(<i>E</i>)-<i>N</i>,<i>N</i>'-Bis[2-(5-bromo-1<i>H</i>-indol-3-yl)ethyl]-
<i>N</i>,<i>N</i>'-(but-2-ene-1,4-diyl)bis(4-methylbenzenesulfonamide)
;
_chemical_name_common     ?
_chemical_formula_moiety     'C38 H38 Br2 N4 O4 S2'
_chemical_formula_sum     'C38 H38 Br2 N4 O4 S2'
_chemical_formula_iupac     'C38 H38 Br2 N4 O4 S2'
_chemical_formula_weight     838.66
_chemical_melting_point     ?
_symmetry_cell_setting     triclinic
_symmetry_space_group_name_H-M     'P -1'
_symmetry_space_group_name_Hall     '-P 1'
loop_
    _symmetry_equiv_pos_as_xyz
    'x, y, z'
    '-x, -y, -z'
_cell_length_a     5.9222(8)
_cell_length_b     10.4859(13)
_cell_length_c     15.601(2)
_cell_angle_alpha     79.528(2)
_cell_angle_beta     87.824(2)
_cell_angle_gamma     75.186(2)
_cell_volume     921.0(2)
_cell_formula_units_Z     1
_cell_measurement_reflns_used     2384
_cell_measurement_theta_min     2.28
_cell_measurement_theta_max     26.02
_cell_measurement_temperature     293(2)
_exptl_crystal_description     block
_exptl_crystal_colour     colorless
_exptl_crystal_size_max     0.30
_exptl_crystal_size_mid     0.25
_exptl_crystal_size_min     0.22
_exptl_crystal_density_diffrn     1.512
_exptl_crystal_density_meas     ?
_exptl_crystal_density_method     'not measured'
_exptl_crystal_F_000     428
_exptl_absorpt_coefficient_mu     2.360
_exptl_absorpt_correction_type     multi-scan
_exptl_absorpt_process_details     '(SADABS; Bruker, 2000)'
_exptl_absorpt_correction_T_min     0.5379
_exptl_absorpt_correction_T_max     0.6248
_exptl_special_details
;
;
_diffrn_ambient_temperature     293(2)
_diffrn_radiation_type     MoK\a
_diffrn_radiation_wavelength     0.71073
_diffrn_radiation_source     'fine-focus sealed tube'
_diffrn_radiation_monochromator     graphite
_diffrn_measurement_device_type     'Bruker SMART CCD'
_diffrn_measurement_method     '\f and \w'
_diffrn_detector_area_resol_mean     ?
_diffrn_reflns_number     5033
_diffrn_reflns_av_R_equivalents     0.0149
_diffrn_reflns_av_sigmaI/netI     0.0286
_diffrn_reflns_theta_min     2.04
_diffrn_reflns_theta_max     26.00
_diffrn_reflns_theta_full     26.00
_diffrn_measured_fraction_theta_max     0.980
_diffrn_measured_fraction_theta_full     0.980
_diffrn_reflns_limit_h_min     -6
_diffrn_reflns_limit_h_max     7
_diffrn_reflns_limit_k_min     -10
_diffrn_reflns_limit_k_max     12
_diffrn_reflns_limit_l_min     -16
_diffrn_reflns_limit_l_max     19
_diffrn_standards_number     ?
_diffrn_standards_interval_count     ?
_diffrn_standards_interval_time     ?
_diffrn_standards_decay_%     ?
_refine_special_details
;
Refinement of <i>F</i>^2^ against ALL reflections. The weighted <i>R</i>-factor
<i>wR</i> and goodness of fit <i>S</i> are based on <i>F</i>^2^, conventional
<i>R</i>-factors <i>R</i> are based on <i>F</i>, with <i>F</i> set to zero for
negative <i>F</i>^2^. The threshold expression of <i>F</i>^2^ >
\s(<i>F</i>^2^) is used only for calculating <i>R</i>-factors(gt) <i>etc</i>.
and is not relevant to the choice of reflections for refinement.
<i>R</i>-factors based on <i>F</i>^2^ are statistically about twice as large
as those based on <i>F</i>, and <i>R</i>- factors based on ALL data will be
even larger.
;
_reflns_number_total     3545
_reflns_number_gt     2966
_reflns_threshold_expression     I>2\s(I)
_refine_ls_structure_factor_coef     Fsqd
_refine_ls_matrix_type     full
_refine_ls_R_factor_all     0.0591
_refine_ls_R_factor_gt     0.0497
_refine_ls_wR_factor_gt     0.1427
_refine_ls_wR_factor_ref     0.1517
_refine_ls_goodness_of_fit_ref     1.023
_refine_ls_restrained_S_all     1.023
_refine_ls_number_reflns     3545
_refine_ls_number_parameters     227
_refine_ls_number_restraints     0
_refine_ls_hydrogen_treatment     constr
_refine_ls_weighting_scheme     calc
_refine_ls_weighting_details
         'calc w=1/[\s^2^(Fo^2^)+(0.0830P)^2^+0.8618P] where P=(Fo^2^+2Fc^2^)/3'
_atom_sites_solution_hydrogens     geom
_atom_sites_solution_primary     direct
_atom_sites_solution_secondary     difmap
_refine_ls_shift/su_max     0.001
_refine_ls_shift/su_mean     0.000
_refine_diff_density_max     1.602
_refine_diff_density_min     -1.065
_refine_ls_extinction_method     none
_refine_ls_extinction_coef     ?
loop_
    _atom_type_symbol
    _atom_type_description
    _atom_type_scat_dispersion_real
    _atom_type_scat_dispersion_imag
    _atom_type_scat_source
    'C' 'C' 0.0033 0.0016
                         'International Tables Vol C Tables 4.2.6.8 and 6.1.1.4'
    'H' 'H' 0.0000 0.0000
                         'International Tables Vol C Tables 4.2.6.8 and 6.1.1.4'
    'O' 'O' 0.0106 0.0060
                         'International Tables Vol C Tables 4.2.6.8 and 6.1.1.4'
    'N' 'N' 0.0061 0.0033
                         'International Tables Vol C Tables 4.2.6.8 and 6.1.1.4'
    'S' 'S' 0.1246 0.1234
                         'International Tables Vol C Tables 4.2.6.8 and 6.1.1.4'
    'Br' 'Br' -0.2901 2.4595
                         'International Tables Vol C Tables 4.2.6.8 and 6.1.1.4'
_computing_data_collection     'SMART (Bruker, 2000)'
_computing_cell_refinement     'SAINT (Bruker, 2000)'
_computing_data_reduction     'SAINT (Bruker, 2000)'
_computing_structure_solution     'SHELXS97 (Sheldrick, 2008)'
_computing_structure_refinement     'SHELXL97 (Sheldrick, 2008)'
_computing_molecular_graphics     'SHELXTL (Sheldrick, 2008)'
_computing_publication_material     'SHELXTL (Sheldrick, 2008)'
loop_
    _atom_site_type_symbol
    _atom_site_label
    _atom_site_fract_x
    _atom_site_fract_y
    _atom_site_fract_z
    _atom_site_U_iso_or_equiv
    _atom_site_adp_type
    _atom_site_calc_flag
    _atom_site_refinement_flags
    _atom_site_occupancy
    _atom_site_symmetry_multiplicity
    _atom_site_disorder_assembly
    _atom_site_disorder_group
    Br Br1 0.15272(10) 0.49667(5) 0.09883(3) 0.0891(2) Uani d . 1 1 . .
    N N1 0.8181(5) 0.1266(3) 0.3655(2) 0.0546(7) Uani d . 1 1 . .
    H H1A 0.9610 0.0811 0.3642 0.065 Uiso calc R 1 1 . .
    N N2 0.4685(5) 0.2797(3) 0.60309(17) 0.0434(6) Uani d . 1 1 . .
    O O1 0.7636(5) 0.0735(3) 0.65693(19) 0.0708(8) Uani d . 1 1 . .
    O O2 0.8105(5) 0.2919(3) 0.68103(19) 0.0727(8) Uani d . 1 1 . .
    S S1 0.66462(14) 0.20402(9) 0.67719(6) 0.0494(2) Uani d . 1 1 . .
    C C1 0.3047(6) 0.3533(4) 0.2667(2) 0.0544(8) Uani d . 1 1 . .
    H H1 0.1549 0.3920 0.2843 0.065 Uiso calc R 1 1 . .
    C C2 0.3727(8) 0.3809(4) 0.1820(3) 0.0619(10) Uani d . 1 1 . .
    C C3 0.5973(8) 0.3269(5) 0.1534(3) 0.0703(11) Uani d . 1 1 . .
    H H3 0.6363 0.3497 0.0953 0.084 Uiso calc R 1 1 . .
    C C4 0.7594(7) 0.2406(4) 0.2104(3) 0.0640(10) Uani d . 1 1 . .
    H H4 0.9097 0.2041 0.1924 0.077 Uiso calc R 1 1 . .
    C C5 0.6929(6) 0.2093(3) 0.2959(2) 0.0493(8) Uani d . 1 1 . .
    C C6 0.4690(6) 0.2647(3) 0.3259(2) 0.0458(7) Uani d . 1 1 . .
    C C7 0.4638(6) 0.2129(3) 0.4174(2) 0.0460(7) Uani d . 1 1 . .
    C C8 0.6779(6) 0.1281(3) 0.4379(2) 0.0486(7) Uani d . 1 1 . .
    H H8 0.7230 0.0783 0.4930 0.058 Uiso calc R 1 1 . .
    C C9 0.2626(6) 0.2467(4) 0.4774(2) 0.0549(8) Uani d . 1 1 . .
    H H9A 0.1424 0.2056 0.4636 0.066 Uiso calc R 1 1 . .
    H H9B 0.1978 0.3430 0.4658 0.066 Uiso calc R 1 1 . .
    C C10 0.3192(6) 0.2036(4) 0.5728(2) 0.0506(8) Uani d . 1 1 . .
    H H10A 0.1750 0.2159 0.6055 0.061 Uiso calc R 1 1 . .
    H H10B 0.3981 0.1089 0.5842 0.061 Uiso calc R 1 1 . .
    C C11 0.3567(7) 0.4221(3) 0.6048(2) 0.0529(8) Uani d . 1 1 . .
    H H11A 0.4049 0.4450 0.6576 0.063 Uiso calc R 1 1 . .
    H H11B 0.1886 0.4349 0.6068 0.063 Uiso calc R 1 1 . .
    C C12 0.4160(6) 0.5150(3) 0.5278(2) 0.0504(8) Uani d . 1 1 . .
    H H12 0.3245 0.6028 0.5184 0.061 Uiso calc R 1 1 . .
    C C13 0.5233(6) 0.1823(3) 0.7782(2) 0.0478(7) Uani d . 1 1 . .
    C C14 0.5337(8) 0.2638(5) 0.8365(3) 0.0664(10) Uani d . 1 1 . .
    H H14 0.6181 0.3284 0.8238 0.080 Uiso calc R 1 1 . .
    C C15 0.4170(9) 0.2487(5) 0.9144(3) 0.0724(11) Uani d . 1 1 . .
    H H15 0.4258 0.3030 0.9545 0.087 Uiso calc R 1 1 . .
    C C16 0.2897(8) 0.1565(4) 0.9343(2) 0.0652(10) Uani d . 1 1 . .
    C C17 0.2818(11) 0.0765(5) 0.8747(3) 0.0921(17) Uani d . 1 1 . .
    H H17 0.1944 0.0134 0.8871 0.110 Uiso calc R 1 1 . .
    C C18 0.3998(10) 0.0870(4) 0.7972(3) 0.0762(13) Uani d . 1 1 . .
    H H18 0.3958 0.0302 0.7582 0.091 Uiso calc R 1 1 . .
    C C19 0.1589(11) 0.1434(6) 1.0195(3) 0.0955(17) Uani d . 1 1 . .
    H H19A 0.1990 0.1994 1.0557 0.143 Uiso calc R 1 1 . .
    H H19B 0.2010 0.0518 1.0489 0.143 Uiso calc R 1 1 . .
    H H19C -0.0061 0.1708 1.0079 0.143 Uiso calc R 1 1 . .
loop_
    _atom_site_aniso_label
    _atom_site_aniso_U_11
    _atom_site_aniso_U_22
    _atom_site_aniso_U_33
    _atom_site_aniso_U_12
    _atom_site_aniso_U_13
    _atom_site_aniso_U_23
    Br1 0.1095(4) 0.0846(4) 0.0707(3) -0.0269(3) -0.0398(3) 0.0043(2)
    N1 0.0450(15) 0.0586(17) 0.0567(17) -0.0009(13) 0.0016(13) -0.0193(14)
    N2 0.0465(14) 0.0387(13) 0.0438(14) -0.0101(11) 0.0100(11) -0.0069(11)
    O1 0.0679(17) 0.0645(16) 0.0630(16) 0.0152(13) 0.0095(13) -0.0149(13)
    O2 0.0514(15) 0.110(2) 0.0691(17) -0.0390(15) 0.0163(13) -0.0249(16)
    S1 0.0411(4) 0.0573(5) 0.0472(5) -0.0077(3) 0.0108(3) -0.0115(4)
    C1 0.0528(19) 0.055(2) 0.057(2) -0.0102(16) -0.0079(16) -0.0168(16)
    C2 0.077(3) 0.060(2) 0.050(2) -0.0206(19) -0.0198(18) -0.0068(17)
    C3 0.085(3) 0.089(3) 0.044(2) -0.033(2) 0.0050(19) -0.0152(19)
    C4 0.062(2) 0.082(3) 0.053(2) -0.020(2) 0.0110(17) -0.0262(19)
    C5 0.0509(18) 0.0518(18) 0.0494(18) -0.0128(15) 0.0015(14) -0.0200(15)
    C6 0.0475(17) 0.0461(17) 0.0480(17) -0.0144(14) -0.0007(13) -0.0156(14)
    C7 0.0445(17) 0.0477(17) 0.0487(17) -0.0122(13) -0.0004(13) -0.0146(14)
    C8 0.0507(18) 0.0459(17) 0.0478(18) -0.0077(14) -0.0003(14) -0.0113(14)
    C9 0.0424(17) 0.069(2) 0.057(2) -0.0168(16) 0.0026(15) -0.0164(17)
    C10 0.0465(18) 0.0556(19) 0.0532(19) -0.0203(15) 0.0140(15) -0.0111(15)
    C11 0.059(2) 0.0409(17) 0.0545(19) -0.0064(15) 0.0200(16) -0.0102(14)
    C12 0.0581(19) 0.0362(16) 0.0542(19) -0.0094(14) 0.0124(15) -0.0070(14)
    C13 0.0492(18) 0.0492(18) 0.0422(17) -0.0088(14) 0.0061(13) -0.0073(14)
    C14 0.076(3) 0.078(3) 0.057(2) -0.037(2) 0.0149(19) -0.022(2)
    C15 0.089(3) 0.082(3) 0.055(2) -0.030(2) 0.018(2) -0.028(2)
    C16 0.081(3) 0.064(2) 0.047(2) -0.018(2) 0.0192(19) -0.0066(17)
    C17 0.137(5) 0.091(3) 0.068(3) -0.069(3) 0.040(3) -0.017(3)
    C18 0.119(4) 0.068(3) 0.057(2) -0.049(3) 0.024(2) -0.018(2)
    C19 0.123(4) 0.100(4) 0.064(3) -0.035(3) 0.043(3) -0.016(3)
_geom_special_details
;
All e.s.d.'s (except the e.s.d. in the dihedral angle between two l.s. planes)
are estimated using the full covariance matrix. The cell e.s.d.'s are taken
into account individually in the estimation of e.s.d.'s in distances, angles
and torsion angles; correlations between e.s.d.'s in cell parameters are only
used when they are defined by crystal symmetry. An approximate (isotropic)
treatment of cell e.s.d.'s is used for estimating e.s.d.'s involving l.s.
planes.
;
loop_
    _geom_bond_atom_site_label_1
    _geom_bond_atom_site_label_2
    _geom_bond_site_symmetry_2
    _geom_bond_distance
    _geom_bond_publ_flag
    Br1 C2 . 1.898(4) ?
    N1 C5 . 1.367(5) ?
    N1 C8 . 1.377(4) ?
    N1 H1A . 0.8600 ?
    N2 C10 . 1.474(4) ?
    N2 C11 . 1.476(4) ?
    N2 S1 . 1.616(3) ?
    O1 S1 . 1.431(3) ?
    O2 S1 . 1.425(3) ?
    S1 C13 . 1.762(3) ?
    C1 C2 . 1.368(6) ?
    C1 C6 . 1.398(5) ?
    C1 H1 . 0.9300 ?
    C2 C3 . 1.397(6) ?
    C3 C4 . 1.364(6) ?
    C3 H3 . 0.9300 ?
    C4 C5 . 1.382(5) ?
    C4 H4 . 0.9300 ?
    C5 C6 . 1.404(5) ?
    C6 C7 . 1.435(5) ?
    C7 C8 . 1.361(5) ?
    C7 C9 . 1.497(5) ?
    C8 H8 . 0.9300 ?
    C9 C10 . 1.500(5) ?
    C9 H9A . 0.9700 ?
    C9 H9B . 0.9700 ?
    C10 H10A . 0.9700 ?
    C10 H10B . 0.9700 ?
    C11 C12 . 1.495(5) ?
    C11 H11A . 0.9700 ?
    C11 H11B . 0.9700 ?
    C12 C12 2_666 1.309(7) ?
    C12 H12 . 0.9300 ?
    C13 C18 . 1.368(5) ?
    C13 C14 . 1.369(5) ?
    C14 C15 . 1.379(6) ?
    C14 H14 . 0.9300 ?
    C15 C16 . 1.358(6) ?
    C15 H15 . 0.9300 ?
    C16 C17 . 1.370(7) ?
    C16 C19 . 1.515(5) ?
    C17 C18 . 1.375(6) ?
    C17 H17 . 0.9300 ?
    C18 H18 . 0.9300 ?
    C19 H19A . 0.9600 ?
    C19 H19B . 0.9600 ?
    C19 H19C . 0.9600 ?
loop_
    _geom_angle_atom_site_label_1
    _geom_angle_atom_site_label_2
    _geom_angle_atom_site_label_3
    _geom_angle_site_symmetry_1
    _geom_angle_site_symmetry_3
    _geom_angle
    _geom_angle_publ_flag
    C5 N1 C8 . . 108.8(3) ?
    C5 N1 H1A . . 125.6 ?
    C8 N1 H1A . . 125.6 ?
    C10 N2 C11 . . 115.7(3) ?
    C10 N2 S1 . . 119.1(2) ?
    C11 N2 S1 . . 116.5(2) ?
    O2 S1 O1 . . 119.82(19) ?
    O2 S1 N2 . . 106.80(17) ?
    O1 S1 N2 . . 106.20(16) ?
    O2 S1 C13 . . 107.97(17) ?
    O1 S1 C13 . . 107.36(17) ?
    N2 S1 C13 . . 108.24(15) ?
    C2 C1 C6 . . 117.5(3) ?
    C2 C1 H1 . . 121.3 ?
    C6 C1 H1 . . 121.3 ?
    C1 C2 C3 . . 123.0(4) ?
    C1 C2 Br1 . . 118.9(3) ?
    C3 C2 Br1 . . 118.1(3) ?
    C4 C3 C2 . . 120.1(4) ?
    C4 C3 H3 . . 120.0 ?
    C2 C3 H3 . . 120.0 ?
    C3 C4 C5 . . 117.8(4) ?
    C3 C4 H4 . . 121.1 ?
    C5 C4 H4 . . 121.1 ?
    N1 C5 C4 . . 129.9(3) ?
    N1 C5 C6 . . 107.5(3) ?
    C4 C5 C6 . . 122.6(4) ?
    C1 C6 C5 . . 119.0(3) ?
    C1 C6 C7 . . 133.6(3) ?
    C5 C6 C7 . . 107.4(3) ?
    C8 C7 C6 . . 106.0(3) ?
    C8 C7 C9 . . 127.5(3) ?
    C6 C7 C9 . . 126.5(3) ?
    C7 C8 N1 . . 110.3(3) ?
    C7 C8 H8 . . 124.9 ?
    N1 C8 H8 . . 124.9 ?
    C7 C9 C10 . . 115.5(3) ?
    C7 C9 H9A . . 108.4 ?
    C10 C9 H9A . . 108.4 ?
    C7 C9 H9B . . 108.4 ?
    C10 C9 H9B . . 108.4 ?
    H9A C9 H9B . . 107.5 ?
    N2 C10 C9 . . 112.3(3) ?
    N2 C10 H10A . . 109.1 ?
    C9 C10 H10A . . 109.1 ?
    N2 C10 H10B . . 109.1 ?
    C9 C10 H10B . . 109.1 ?
    H10A C10 H10B . . 107.9 ?
    N2 C11 C12 . . 113.2(3) ?
    N2 C11 H11A . . 108.9 ?
    C12 C11 H11A . . 108.9 ?
    N2 C11 H11B . . 108.9 ?
    C12 C11 H11B . . 108.9 ?
    H11A C11 H11B . . 107.8 ?
    C12 C12 C11 2_666 . 126.4(4) ?
    C12 C12 H12 2_666 . 116.8 ?
    C11 C12 H12 . . 116.8 ?
    C18 C13 C14 . . 120.5(3) ?
    C18 C13 S1 . . 120.1(3) ?
    C14 C13 S1 . . 119.4(3) ?
    C13 C14 C15 . . 119.0(4) ?
    C13 C14 H14 . . 120.5 ?
    C15 C14 H14 . . 120.5 ?
    C16 C15 C14 . . 121.8(4) ?
    C16 C15 H15 . . 119.1 ?
    C14 C15 H15 . . 119.1 ?
    C15 C16 C17 . . 118.0(4) ?
    C15 C16 C19 . . 120.9(4) ?
    C17 C16 C19 . . 121.1(4) ?
    C16 C17 C18 . . 121.7(4) ?
    C16 C17 H17 . . 119.1 ?
    C18 C17 H17 . . 119.1 ?
    C13 C18 C17 . . 119.0(4) ?
    C13 C18 H18 . . 120.5 ?
    C17 C18 H18 . . 120.5 ?
    C16 C19 H19A . . 109.5 ?
    C16 C19 H19B . . 109.5 ?
    H19A C19 H19B . . 109.5 ?
    C16 C19 H19C . . 109.5 ?
    H19A C19 H19C . . 109.5 ?
    H19B C19 H19C . . 109.5 ?
loop_
    _geom_torsion_atom_site_label_1
    _geom_torsion_atom_site_label_2
    _geom_torsion_atom_site_label_3
    _geom_torsion_atom_site_label_4
    _geom_torsion_site_symmetry_1
    _geom_torsion_site_symmetry_2
    _geom_torsion_site_symmetry_3
    _geom_torsion_site_symmetry_4
    _geom_torsion
    _geom_torsion_publ_flag
    C10 N2 S1 O2 . . . . 168.7(2) ?
    C11 N2 S1 O2 . . . . -45.2(3) ?
    C10 N2 S1 O1 . . . . 39.7(3) ?
    C11 N2 S1 O1 . . . . -174.1(2) ?
    C10 N2 S1 C13 . . . . -75.3(3) ?
    C11 N2 S1 C13 . . . . 70.9(3) ?
    C6 C1 C2 C3 . . . . -1.3(6) ?
    C6 C1 C2 Br1 . . . . 178.3(2) ?
    C1 C2 C3 C4 . . . . 1.1(6) ?
    Br1 C2 C3 C4 . . . . -178.4(3) ?
    C2 C3 C4 C5 . . . . 0.3(6) ?
    C8 N1 C5 C4 . . . . 179.5(4) ?
    C8 N1 C5 C6 . . . . 0.5(4) ?
    C3 C4 C5 N1 . . . . 179.7(4) ?
    C3 C4 C5 C6 . . . . -1.4(6) ?
    C2 C1 C6 C5 . . . . 0.1(5) ?
    C2 C1 C6 C7 . . . . 179.9(4) ?
    N1 C5 C6 C1 . . . . -179.7(3) ?
    C4 C5 C6 C1 . . . . 1.2(5) ?
    N1 C5 C6 C7 . . . . 0.5(4) ?
    C4 C5 C6 C7 . . . . -178.6(3) ?
    C1 C6 C7 C8 . . . . 178.9(4) ?
    C5 C6 C7 C8 . . . . -1.3(4) ?
    C1 C6 C7 C9 . . . . -1.3(6) ?
    C5 C6 C7 C9 . . . . 178.4(3) ?
    C6 C7 C8 N1 . . . . 1.6(4) ?
    C9 C7 C8 N1 . . . . -178.1(3) ?
    C5 N1 C8 C7 . . . . -1.3(4) ?
    C8 C7 C9 C10 . . . . 13.0(5) ?
    C6 C7 C9 C10 . . . . -166.7(3) ?
    C11 N2 C10 C9 . . . . 69.3(3) ?
    S1 N2 C10 C9 . . . . -144.2(3) ?
    C7 C9 C10 N2 . . . . 68.5(4) ?
    C10 N2 C11 C12 . . . . -99.8(4) ?
    S1 N2 C11 C12 . . . . 112.9(3) ?
    N2 C11 C12 C12 . . . 2_666 -14.2(7) ?
    O2 S1 C13 C18 . . . . -170.1(4) ?
    O1 S1 C13 C18 . . . . -39.7(4) ?
    N2 S1 C13 C18 . . . . 74.6(4) ?
    O2 S1 C13 C14 . . . . 11.4(4) ?
    O1 S1 C13 C14 . . . . 141.9(3) ?
    N2 S1 C13 C14 . . . . -103.8(3) ?
    C18 C13 C14 C15 . . . . -0.2(7) ?
    S1 C13 C14 C15 . . . . 178.2(4) ?
    C13 C14 C15 C16 . . . . -0.9(8) ?
    C14 C15 C16 C17 . . . . 0.8(8) ?
    C14 C15 C16 C19 . . . . -178.8(5) ?
    C15 C16 C17 C18 . . . . 0.5(9) ?
    C19 C16 C17 C18 . . . . -179.9(6) ?
    C14 C13 C18 C17 . . . . 1.5(7) ?
    S1 C13 C18 C17 . . . . -176.9(4) ?
    C16 C17 C18 C13 . . . . -1.7(9) ?
loop_
    _geom_hbond_atom_site_label_D
    _geom_hbond_atom_site_label_H
    _geom_hbond_atom_site_label_A
    _geom_hbond_site_symmetry_A
    _geom_hbond_distance_DH
    _geom_hbond_distance_HA
    _geom_hbond_distance_DA
    _geom_hbond_angle_DHA
    N1 H1A O1 2_756 0.86 2.05 2.865(4) 158
data_global
_journal_date_recd_electronic     2011-10-10
_journal_date_accepted     2011-10-11
_journal_name_full     'Acta Crystallographica, Section E'
_journal_year     2011
_journal_volume     67
_journal_issue     11
_journal_page_first     o2987
_journal_page_last     o2987
_journal_paper_category     QO
_journal_coeditor_code     HB6445
_publ_contact_author_name     'Yongbing Lou'
_publ_contact_author_address
;
School of Chemistry and Chemical Engineering
Southeast University
Southeast University Road 2, Jiangning District
211189 Nanjing, People's Republic of China
;
_publ_contact_author_email     'lou@seu.edu.cn'
_publ_contact_author_fax     '+862552090620'
_publ_contact_author_phone     '+8613913321167'
_publ_section_title
;\
(<i>E</i>)-<i>N</i>,<i>N</i>'-Bis[2-(5-bromo-1<i>H</i>-indol-3-yl)ethyl]-\
<i>N</i>,<i>N</i>'-(but-2-ene-1,4-diyl)bis(4-methylbenzenesulfonamide)
;
loop_
    _publ_author_name
    _publ_author_footnote
    _publ_author_address
    'Lou, Yongbing' .
;
School of Chemistry and Chemical Engineering
Southeast University
Southeast University Road 2, Jiangning District
211189 Nanjing, People's Republic of China
;
