# Supplementary material for: (E)-N,N′-Bis[2-(5-bromo-1H-indol-3-yl)eth­yl]-N,N′-(but-2-ene-1,4-di­yl)bis­(4-methyl­benzene­sulfonamide)
Source: Acta Crystallogr Sect E Struct Rep Online. 2011 Oct 22;67(Pt 11):o2987. doi: 10.1107/S1600536811041791 (PMC3247389; doi:10.1107/S1600536811041791)
Supplement: Supplementary file 2 [file e-67-o2987-Isup2.hkl]

# 
# h,k,l, Fc-squared, Fo-squared, sigma(Fo-squared) and status flag 
# 
data_I
_shelx_title ' CD201648 in P-1' 
_shelx_refln_list_code          4 
_shelx_F_calc_maximum      123.94 
_exptl_crystal_F_000       428.00 
_reflns_d_resolution_high  0.8107 
 
loop_ 
 _symmetry_equiv_pos_as_xyz 
 'x, y, z' 
 '-x, -y, -z' 
 
_cell_length_a     5.9222 
_cell_length_b    10.4859 
_cell_length_c    15.6012 
_cell_angle_alpha  79.528 
_cell_angle_beta   87.824 
_cell_angle_gamma  75.186 
 
_shelx_F_squared_multiplier     1.000 
 
loop_ 
 _refln_index_h 
 _refln_index_k 
 _refln_index_l 
 _refln_F_squared_calc 
 _refln_F_squared_meas 
 _refln_F_squared_sigma 
 _refln_observed_status 
   1   0   0     6616.88     5999.13    146.03 o 
   2   0   0     3141.33     3072.90     75.17 o 
   3   0   0      342.55      323.30      9.07 o 
   4   0   0       90.61       87.31      3.81 o 
   5   0   0       24.54       25.68      2.57 o 
   6   0   0      139.46      142.17      6.23 o 
   7   0   0        0.97        2.15      2.72 o 
  -6   1   0       22.77       24.28      3.09 o 
  -5   1   0       29.51       27.05      2.76 o 
  -4   1   0      131.72      122.73      4.80 o 
  -3   1   0     1094.94     1094.11     27.89 o 
  -2   1   0      218.39      304.22      8.34 o 
  -1   1   0      991.07     1120.09     19.30 o 
   0   1   0      742.56      751.62     18.12 o 
   1   1   0      128.47      146.99      2.71 o 
   2   1   0       12.53       18.98      1.26 o 
   3   1   0      266.81      238.37      6.87 o 
   4   1   0      603.01      631.99     16.84 o 
   5   1   0      224.57      211.80      7.10 o 
   6   1   0       30.64       29.46      3.07 o 
  -6   2   0       24.25       26.23      3.58 o 
  -5   2   0      203.83      196.56      7.25 o 
  -4   2   0      435.33      396.75     11.62 o 
  -3   2   0      234.58      210.27      6.66 o 
  -2   2   0        4.00        1.97      0.65 o 
  -1   2   0     2193.26     2340.78     40.05 o 
   0   2   0     2115.21     1814.12    170.01 o 
   1   2   0    11730.68    11247.78    485.39 o 
   2   2   0      663.40      679.94     18.83 o 
   4   2   0      163.56      175.22      5.62 o 
   5   2   0       23.02       17.88      2.07 o 
  -6   3   0       14.23       15.93      3.09 o 
  -5   3   0       28.88       31.74      3.13 o 
  -4   3   0      386.50      364.13     11.06 o 
  -3   3   0      102.23       92.11      3.87 o 
  -2   3   0       87.13       69.50      2.09 o 
  -1   3   0        3.29        4.20      0.60 o 
   0   3   0     7947.22     7458.51    156.65 o 
   1   3   0     1982.08     2050.08     28.54 o 
   2   3   0     1380.81     1456.28     25.01 o 
   3   3   0      170.02      158.55      4.82 o 
   4   3   0       54.53       52.70      1.81 o 
   5   3   0      353.25      362.35     10.21 o 
   6   3   0      197.76      190.88      6.55 o 
  -6   4   0        2.81        4.59      2.80 o 
  -5   4   0       23.87       20.62      3.01 o 
  -4   4   0       38.08       32.46      2.95 o 
  -3   4   0      210.58      177.05      6.24 o 
  -2   4   0      116.74       82.08      2.40 o 
  -1   4   0       19.46       22.07      1.43 o 
   0   4   0     2916.77     2935.96     62.67 o 
   1   4   0       38.98       38.57      0.95 o 
   2   4   0      876.22     1128.50     19.50 o 
   3   4   0     1597.34     1750.86     30.17 o 
   4   4   0      194.55      200.73      6.03 o 
   5   4   0        0.04        0.48      1.32 o 
   6   4   0       30.66       26.73      2.45 o 
  -5   5   0       36.18       31.74      3.30 o 
  -4   5   0       19.72       20.11      2.66 o 
  -3   5   0     1187.82     1176.30     30.52 o 
  -2   5   0        2.41        5.22      0.99 o 
  -1   5   0      540.19      591.91      8.81 o 
   0   5   0      828.48      835.50     14.81 o 
   1   5   0      736.96      742.37     10.69 o 
   2   5   0      100.61      109.27      2.01 o 
   3   5   0     1180.89     1172.97     28.71 o 
   4   5   0      122.53      125.50      4.35 o 
   5   5   0      172.16      155.74      5.38 o 
   7   5   0       18.70       23.11      3.54 o 
  -5   6   0        0.16       -1.18      2.41 o 
  -4   6   0      127.06      129.47      5.89 o 
  -3   6   0       28.13       28.14      3.45 o 
  -2   6   0        4.41        5.63      2.50 o 
  -1   6   0      167.51      165.37      4.16 o 
   0   6   0      166.15      127.29      5.33 o 
   1   6   0      568.93      583.63      8.62 o 
   2   6   0      139.63      148.78      3.54 o 
   3   6   0      164.46      138.85     12.84 o 
   4   6   0       70.06       78.26      3.27 o 
   5   6   0        4.52        8.69      1.64 o 
   6   6   0       13.20       12.13      2.76 o 
   7   6   0        5.62        8.06      3.27 o 
  -4   7   0        9.77        4.47      2.31 o 
  -3   7   0       67.60       59.10      4.51 o 
  -2   7   0      415.66      378.57      7.89 o 
  -1   7   0       23.15       18.87      1.43 o 
   0   7   0     1036.84     1092.87     15.79 o 
   1   7   0        2.24        3.03      0.78 o 
   2   7   0        0.19       -0.17      1.01 o 
   3   7   0       29.24       31.42      3.36 o 
   4   7   0       79.98       81.52      2.69 o 
   5   7   0       28.80       29.00      1.86 o 
   6   7   0        6.05        7.17      2.72 o 
  -4   8   0        0.29        1.30      2.21 o 
  -3   8   0       49.01       46.84      2.89 o 
  -2   8   0       60.57       57.42      2.60 o 
  -1   8   0      171.58      163.66      4.15 o 
   0   8   0      161.41      154.36      3.80 o 
   1   8   0       24.70       18.69      1.33 o 
   2   8   0       53.19       47.15      4.49 o 
   3   8   0      385.78      399.55      7.99 o 
   4   8   0       70.06       63.47      2.59 o 
   5   8   0       17.62       13.99      2.74 o 
   6   8   0        3.93        6.48      2.83 o 
  -3   9   0       26.23       27.29      2.27 o 
  -2   9   0       17.25       15.47      1.81 o 
  -1   9   0        7.27        5.95      1.41 o 
   0   9   0       79.13       77.15      2.76 o 
   1   9   0      107.44       97.08      3.00 o 
   2   9   0       18.01       16.85      1.95 o 
   3   9   0      356.08      358.10      7.44 o 
   4   9   0        2.77        2.21      1.29 o 
   5   9   0        0.78        4.60      2.54 o 
   6   9   0        0.12       -0.03      2.65 o 
  -2  10   0        0.33        1.26      1.61 o 
  -1  10   0       14.24       18.70      1.91 o 
   0  10   0      137.36      139.05      5.76 o 
   1  10   0       21.64       25.75      2.64 o 
   2  10   0       14.87       19.03      1.59 o 
   3  10   0        4.14        6.32      1.46 o 
   4  10   0       35.70       41.77      3.62 o 
   5  10   0        3.14        4.16      2.72 o 
  -1  11   0       67.10       66.03      4.30 o 
   0  11   0       12.05       18.26      2.74 o 
   1  11   0        0.27        1.22      2.09 o 
   2  11   0        0.10       -1.21      1.86 o 
   3  11   0        0.54        1.78      1.38 o 
   4  11   0       80.85       77.42      4.70 o 
   5  11   0       14.00       12.38      3.08 o 
   0  12   0        0.22       -2.18      2.21 o 
   1  12   0        4.37        5.70      2.48 o 
   2  12   0        6.70        7.40      2.42 o 
   3  12   0       32.41       41.50      3.36 o 
   4  12   0        0.15       -2.21      2.58 o 
  -3 -12   1        0.13       -2.85      1.96 o 
  -1 -12   1       11.34       11.21      2.66 o 
   0 -12   1        9.08       12.08      2.83 o 
  -5 -11   1       14.53       21.44      3.34 o 
  -4 -11   1        5.88        5.11      2.64 o 
  -3 -11   1        1.59        3.51      2.09 o 
  -2 -11   1        2.97        3.81      1.40 o 
  -1 -11   1       23.97       26.91      2.89 o 
   0 -11   1        4.25        6.97      2.37 o 
   1 -11   1        0.22        1.08      2.41 o 
  -5 -10   1       11.04       11.19      2.95 o 
  -4 -10   1        1.53        0.57      2.18 o 
  -3 -10   1       65.81       62.72      4.14 o 
  -2 -10   1        0.36       -0.12      1.18 o 
  -1 -10   1      182.00      195.54      6.85 o 
   0 -10   1        6.83        8.11      2.19 o 
   1 -10   1        2.41        2.11      1.61 o 
   2 -10   1        1.01       -0.42      1.59 o 
  -6  -9   1        0.06        0.90      2.70 o 
  -5  -9   1       23.78       21.50      3.23 o 
  -4  -9   1      105.57      100.33      5.11 o 
  -3  -9   1        1.23        0.13      1.74 o 
  -2  -9   1       21.89       21.85      1.53 o 
  -1  -9   1      389.24      379.87      7.63 o 
   0  -9   1       10.50        6.68      1.23 o 
   1  -9   1        0.09        0.91      1.71 o 
   2  -9   1       12.19       15.21      1.89 o 
   3  -9   1       18.33       13.61      2.84 o 
  -6  -8   1        4.70        8.53      2.87 o 
  -5  -8   1        0.78        4.56      2.41 o 
  -4  -8   1      195.11      182.80      6.91 o 
  -3  -8   1       67.10       69.66      2.52 o 
  -2  -8   1       15.32       11.56      1.23 o 
  -1  -8   1      130.31      134.51      5.03 o 
   0  -8   1      101.76      104.11      3.05 o 
   1  -8   1        2.73        3.20      1.23 o 
   2  -8   1       35.64       30.01      2.00 o 
   3  -8   1        8.86        8.42      2.42 o 
   4  -8   1        7.11        3.51      2.53 o 
  -6  -7   1        4.94        3.54      2.56 o 
  -5  -7   1       23.03       27.27      3.09 o 
  -4  -7   1        3.63        4.12      1.07 o 
  -3  -7   1      156.70      133.61      3.38 o 
  -2  -7   1        3.73        4.50      0.94 o 
  -1  -7   1      823.19      860.95     12.57 o 
   0  -7   1      288.87      299.07      6.11 o 
   1  -7   1      178.99      152.92      3.86 o 
   2  -7   1        4.26        4.61      1.27 o 
   3  -7   1       42.15       34.49      2.96 o 
   4  -7   1        8.30        5.54      2.29 o 
  -7  -6   1       10.04       11.78      3.17 o 
  -6  -6   1        4.69        7.29      2.53 o 
  -5  -6   1       22.63       26.95      2.93 o 
  -4  -6   1       15.78       14.86      2.27 o 
  -3  -6   1      442.14      439.03      8.37 o 
  -2  -6   1       79.87       64.70      1.57 o 
  -1  -6   1     1506.89     1572.81     22.24 o 
   0  -6   1      568.75      590.57     14.19 o 
   1  -6   1       58.59       48.09      1.60 o 
   2  -6   1      178.67      160.66      4.05 o 
   3  -6   1      152.85      136.44      5.57 o 
   4  -6   1       17.32       15.77      2.66 o 
   5  -6   1        4.19        4.02      2.56 o 
  -7  -5   1        5.75        3.42      2.84 o 
  -6  -5   1       80.48       77.37      4.86 o 
  -5  -5   1       16.70       18.75      1.53 o 
  -4  -5   1      746.79      734.86     13.39 o 
  -3  -5   1        7.75        3.72      0.56 o 
  -2  -5   1      305.91      363.16      5.53 o 
  -1  -5   1       21.16       19.28      1.14 o 
   0  -5   1     2177.69     2406.12     33.64 o 
   1  -5   1        7.19       15.19      1.79 o 
   2  -5   1     1380.88     1301.49     23.17 o 
   3  -5   1       26.63       26.89      2.70 o 
   4  -5   1       14.25       11.19      2.39 o 
   5  -5   1        5.48        0.01      2.37 o 
  -7  -4   1        4.52        8.57      3.05 o 
  -5  -4   1      139.84      138.90      4.83 o 
  -4  -4   1      707.27      723.68     13.04 o 
  -3  -4   1      186.75      194.40      3.90 o 
  -2  -4   1       94.57      129.34      2.26 o 
  -1  -4   1     1343.25     1378.79     19.37 o 
   0  -4   1      218.34      192.77      3.11 o 
   1  -4   1        6.14       -0.20      0.57 o 
   2  -4   1      287.94      272.85      5.67 o 
   3  -4   1       62.26       60.17      3.57 o 
   4  -4   1       87.14       77.60      4.33 o 
   5  -4   1       22.59       23.31      3.12 o 
   6  -4   1       43.29       47.38      4.01 o 
  -6  -3   1      166.14      161.19      5.76 o 
  -5  -3   1       11.35        9.00      1.12 o 
  -4  -3   1        4.67        3.29      1.06 o 
  -3  -3   1      535.35      443.63      8.09 o 
  -2  -3   1       37.59       38.29      1.81 o 
  -1  -3   1     6624.70     6722.46     92.86 o 
   0  -3   1      192.30      218.12      3.36 o 
   1  -3   1       95.38      115.04      2.62 o 
   2  -3   1      485.31      437.30     10.10 o 
   3  -3   1      994.09      970.81     25.22 o 
   4  -3   1      154.34      143.30      5.81 o 
   5  -3   1        0.52       -1.41      2.03 o 
   6  -3   1        2.70        3.91      2.68 o 
  -5  -2   1        1.29        0.78      1.47 o 
  -4  -2   1      107.95      100.21      3.91 o 
  -3  -2   1     1381.33     1389.03     24.12 o 
  -2  -2   1      693.05      721.99     12.59 o 
  -1  -2   1      511.36      547.91      7.80 o 
   0  -2   1      587.71      594.41      8.42 o 
   1  -2   1     4992.65     5235.06     88.99 o 
   2  -2   1     2366.85     2277.70     56.30 o 
   3  -2   1      916.66      929.94     24.11 o 
   4  -2   1       26.92       24.27      2.41 o 
   5  -2   1       31.67       30.04      3.00 o 
   6  -2   1       30.50       28.36      3.36 o 
  -6  -1   1      169.54      176.76      6.86 o 
  -5  -1   1      285.84      299.45      9.36 o 
  -4  -1   1      148.26      123.60      4.63 o 
  -3  -1   1      409.53      453.78     12.15 o 
  -2  -1   1      287.18      340.12      8.97 o 
  -1  -1   1     5774.47     5813.69     97.73 o 
   0  -1   1     4245.96     4190.64     58.05 o 
   1  -1   1     2469.69     2388.72     58.48 o 
   2  -1   1     1709.10     1819.35     45.05 o 
   3  -1   1      187.79      192.35      6.08 o 
   4  -1   1      113.63      113.39      4.61 o 
   5  -1   1      137.37      130.44      5.43 o 
   6  -1   1       42.60       41.65      3.61 o 
  -7   0   1       37.47       51.31      4.29 o 
  -6   0   1       24.35       23.70      2.99 o 
  -5   0   1        8.29        8.39      1.98 o 
  -4   0   1      216.84      228.34      7.28 o 
  -3   0   1      545.27      413.80     11.27 o 
  -2   0   1      755.45      888.82     22.36 o 
  -1   0   1     6611.55     6694.29    162.82 o 
   1   0   1      450.24      470.20     11.92 o 
   2   0   1      486.22      475.92     12.34 o 
   3   0   1      808.46      807.41     20.77 o 
   4   0   1       72.19       65.07      3.20 o 
   5   0   1      138.47      130.22      5.37 o 
   6   0   1        0.43        0.98      2.30 o 
  -6   1   1       41.99       37.09      3.51 o 
  -5   1   1       19.73       22.07      1.84 o 
  -4   1   1      151.50      152.29      5.60 o 
  -3   1   1      110.32       83.81      3.50 o 
  -2   1   1        4.69        5.37      0.91 o 
  -1   1   1     4845.76     4817.03     81.84 o 
   0   1   1      311.62      313.19      5.68 o 
   1   1   1     1084.04     1173.18     20.15 o 
   2   1   1     1748.16     1658.97     40.78 o 
   3   1   1     1077.57     1082.62     27.22 o 
   4   1   1       24.31       19.10      1.76 o 
   5   1   1        7.31       10.61      2.07 o 
   6   1   1       21.54       24.48      2.78 o 
  -6   2   1       38.40       44.38      4.02 o 
  -5   2   1       92.42       74.65      4.26 o 
  -4   2   1       38.37       40.49      2.87 o 
  -3   2   1      158.81      161.45      5.54 o 
  -2   2   1        2.58        7.25      0.73 o 
  -1   2   1     2135.75     2239.40     38.34 o 
   0   2   1    10706.44    10021.24    170.01 o 
   1   2   1     4657.70     5049.76    119.85 o 
   2   2   1     3436.73     3387.99     57.68 o 
   3   2   1       31.87       40.63      1.37 o 
   4   2   1       38.96       53.57      2.64 o 
   5   2   1       56.75       57.73      3.22 o 
   6   2   1       89.66       87.26      4.33 o 
   7   2   1        6.13        8.54      2.49 o 
  -6   3   1       37.89       46.36      4.08 o 
  -5   3   1      109.94      103.18      5.18 o 
  -4   3   1       17.31       13.70      2.14 o 
  -3   3   1       30.44       20.81      2.03 o 
  -2   3   1        3.12        6.89      0.81 o 
  -1   3   1      279.53      245.19      4.76 o 
   0   3   1      593.10      535.82     14.91 o 
   1   3   1     5124.86     5480.82     93.71 o 
   2   3   1      244.96      250.69      4.60 o 
   3   3   1     3535.03     3887.54     66.27 o 
   4   3   1      135.50      138.69      3.20 o 
   5   3   1      210.44      202.13      6.56 o 
   6   3   1       25.18       23.22      2.53 o 
   7   3   1        0.02       -0.42      1.90 o 
  -6   4   1        3.72        3.31      2.77 o 
  -5   4   1       10.75       13.22      2.70 o 
  -4   4   1       37.16       34.41      3.07 o 
  -3   4   1      515.92      486.91     13.70 o 
  -2   4   1       11.26        9.92      1.24 o 
  -1   4   1     3293.60     3462.50     59.26 o 
   0   4   1      284.45      227.20      5.43 o 
   1   4   1      372.63      359.34      6.47 o 
   2   4   1     1879.80     1992.84     47.85 o 
   3   4   1     1639.70     1687.94     29.07 o 
   4   4   1       30.79       25.74      1.84 o 
   5   4   1      198.25      171.71      5.78 o 
   6   4   1        0.76        0.61      1.70 o 
  -5   5   1        2.01       -0.42      2.41 o 
  -4   5   1       49.01       48.04      3.65 o 
  -3   5   1      120.64      125.85      3.57 o 
  -2   5   1      373.41      362.96      7.32 o 
  -1   5   1      761.78      812.84     11.80 o 
   0   5   1      102.78       70.73      1.50 o 
   1   5   1        3.39        1.93      0.41 o 
   2   5   1     1824.98     1909.01     46.01 o 
   3   5   1        7.36       16.94      1.45 o 
   4   5   1        0.29        1.61      1.17 o 
   5   5   1       55.48       59.43      3.24 o 
   6   5   1       54.23       58.20      3.51 o 
  -5   6   1       19.05       14.22      2.89 o 
  -4   6   1        0.42       -0.30      1.84 o 
  -3   6   1        0.40        0.45      1.20 o 
  -2   6   1      183.43      179.78      4.38 o 
  -1   6   1      273.10      256.42      5.42 o 
   0   6   1     1101.97     1052.57     15.07 o 
   1   6   1       15.35        9.46      0.87 o 
   2   6   1      215.35      221.73      7.83 o 
   3   6   1      207.35      230.97      6.69 o 
   4   6   1      140.81      158.53      5.21 o 
   5   6   1        1.95        2.38      1.60 o 
   6   6   1       43.01       46.60      3.39 o 
  -4   7   1        2.37       -0.17      2.17 o 
  -3   7   1       56.52       59.69      2.74 o 
  -2   7   1        3.29        2.84      1.26 o 
  -1   7   1      595.50      580.56     13.15 o 
   0   7   1       12.48        9.54      0.80 o 
   1   7   1        6.54       10.63      0.77 o 
   2   7   1        2.78        2.25      0.88 o 
   3   7   1      478.23      492.55      9.41 o 
   4   7   1      125.62      114.03      4.25 o 
   5   7   1      220.09      191.80      6.39 o 
  -4   8   1        0.20        2.13      2.37 o 
  -3   8   1       10.58       11.91      1.79 o 
  -2   8   1       19.42       14.32      1.64 o 
  -1   8   1        8.18        8.73      1.27 o 
   0   8   1      218.12      197.43      4.53 o 
   1   8   1       34.74       27.73      1.48 o 
   2   8   1      125.00      120.29     11.52 o 
   3   8   1      262.27      259.98      5.65 o 
   4   8   1        7.83        9.97      1.39 o 
   5   8   1        2.04        0.64      1.30 o 
   6   8   1       29.98       30.32      3.69 o 
  -3   9   1        0.07        0.08      1.59 o 
  -2   9   1       17.49       17.08      1.81 o 
  -1   9   1        8.55        7.07      1.40 o 
   0   9   1      709.23      719.34     19.06 o 
   1   9   1       29.53       34.07      1.74 o 
   2   9   1      456.58      479.42      9.33 o 
   3   9   1       12.23        7.38      1.36 o 
   4   9   1        8.33       10.51      1.51 o 
   5   9   1       13.05        6.89      2.61 o 
   6   9   1       44.51       41.39      3.90 o 
  -2  10   1        0.49        0.64      1.54 o 
  -1  10   1       73.64       83.54      3.21 o 
   0  10   1       17.70       14.43      2.49 o 
   1  10   1       38.82       32.27      2.68 o 
   2  10   1       43.46       45.98      2.40 o 
   3  10   1       15.36       17.21      1.70 o 
   4  10   1       18.89       19.27      1.82 o 
   5  10   1       27.36       27.30      3.39 o 
  -2  11   1       13.99       11.65      2.99 o 
  -1  11   1        0.67       -1.61      2.33 o 
   0  11   1        3.21        4.10      2.35 o 
   1  11   1       58.37       50.21      3.73 o 
   2  11   1       25.41       27.69      2.76 o 
   3  11   1       56.39       60.24      2.71 o 
   4  11   1        0.08        0.78      2.34 o 
   5  11   1        0.17        0.62      2.61 o 
   0  12   1       59.27       59.97      4.43 o 
   1  12   1        0.59        0.39      2.23 o 
   2  12   1       40.73       44.85      3.55 o 
   3  12   1        0.20       -0.34      1.94 o 
   4  12   1        3.53        1.43      2.52 o 
  -3 -12   2       10.87       10.71      2.68 o 
  -1 -12   2        1.05        4.22      2.31 o 
   0 -12   2        5.36        7.39      2.57 o 
  -4 -11   2        2.28        3.30      2.49 o 
  -3 -11   2       13.94       15.00      2.68 o 
  -2 -11   2       26.17       35.23      3.13 o 
  -1 -11   2       34.62       40.64      3.34 o 
   0 -11   2        4.92        6.31      2.35 o 
   1 -11   2       29.23       24.71      3.24 o 
  -5 -10   2        0.22       -0.35      2.46 o 
  -4 -10   2        5.06        5.83      2.50 o 
  -3 -10   2        1.37        0.27      1.92 o 
  -2 -10   2      153.30      162.52      4.36 o 
  -1 -10   2        5.44        6.07      2.06 o 
   0 -10   2        3.82        1.67      1.99 o 
   1 -10   2        7.33        8.29      1.69 o 
   2 -10   2        8.04        8.75      1.90 o 
  -6  -9   2        5.57        6.42      3.01 o 
  -5  -9   2        0.46        0.71      2.22 o 
  -4  -9   2      182.60      161.73      6.56 o 
  -3  -9   2      149.59      147.16      5.96 o 
  -2  -9   2       21.28       21.71      1.60 o 
  -1  -9   2        1.61        1.51      1.11 o 
   0  -9   2      165.05      185.15      5.87 o 
   1  -9   2       14.16       11.95      1.65 o 
   2  -9   2      159.08      160.32      4.66 o 
   3  -9   2        3.70        2.14      2.45 o 
  -6  -8   2        1.93       -0.07      2.53 o 
  -5  -8   2       34.02       30.86      3.36 o 
  -4  -8   2        0.49        0.44      2.04 o 
  -3  -8   2       19.59       14.76      4.06 o 
  -2  -8   2      103.29       92.46      2.72 o 
  -1  -8   2      296.20      266.41     13.29 o 
   0  -8   2       69.42       76.64      2.10 o 
   1  -8   2      383.63      376.29      7.84 o 
   2  -8   2        4.28        2.20      1.42 o 
   3  -8   2        2.87        0.09      2.13 o 
   4  -8   2        0.04        1.53      2.50 o 
  -6  -7   2       17.58       15.16      2.97 o 
  -5  -7   2       14.95       10.68      2.54 o 
  -4  -7   2        1.74        1.68      1.95 o 
  -3  -7   2       86.42       73.93      2.45 o 
  -2  -7   2      784.45      844.36     15.26 o 
  -1  -7   2      246.56      256.74      5.33 o 
   0  -7   2      230.27      222.55      4.83 o 
   1  -7   2        6.45       16.87      5.73 o 
   2  -7   2       27.22       27.19      3.18 o 
   3  -7   2      124.29      121.06      5.39 o 
   4  -7   2        4.35        5.48      2.43 o 
  -6  -6   2       11.73       13.32      2.83 o 
  -5  -6   2        0.57       -1.48      1.92 o 
  -4  -6   2      647.51      605.53     11.31 o 
  -3  -6   2       46.56       52.84      1.95 o 
  -2  -6   2      542.99      557.19     11.35 o 
  -1  -6   2      319.38      328.98      6.36 o 
   0  -6   2      379.78      382.36      5.97 o 
   1  -6   2       98.83       86.03      2.62 o 
   2  -6   2     1216.81     1189.41     21.45 o 
   3  -6   2       23.49       18.17      2.41 o 
   4  -6   2       15.72       18.73      2.54 o 
   5  -6   2        0.17       -0.78      2.38 o 
  -7  -5   2       15.71       20.14      3.32 o 
  -6  -5   2       18.07       22.49      3.03 o 
  -5  -5   2       96.89       99.91      4.87 o 
  -4  -5   2       39.10       35.25      3.15 o 
  -3  -5   2       39.21       47.24      1.35 o 
  -2  -5   2      909.91     1074.68     15.35 o 
  -1  -5   2      358.42      311.66     10.80 o 
   0  -5   2      133.78      141.06      2.57 o 
   1  -5   2     1653.39     1665.04     29.09 o 
   2  -5   2        9.85        6.48      1.05 o 
   3  -5   2        4.20        1.76      1.56 o 
   4  -5   2       24.83       28.17      2.81 o 
   5  -5   2        8.58        6.55      2.50 o 
  -7  -4   2       35.02       38.65      3.81 o 
  -6  -4   2      254.06      251.37      8.74 o 
  -5  -4   2        2.66        4.60      1.86 o 
  -4  -4   2      116.47      124.43      2.93 o 
  -3  -4   2      409.36      368.04      5.68 o 
  -2  -4   2      596.85      656.19      9.52 o 
  -1  -4   2     1210.62     1179.31     20.29 o 
   0  -4   2       31.76       43.93      1.13 o 
   1  -4   2      792.35      790.88     14.15 o 
   2  -4   2       36.30       26.80      2.37 o 
   3  -4   2      474.63      448.37     12.77 o 
   4  -4   2       19.17       18.16      2.52 o 
   5  -4   2       47.57       46.65      3.74 o 
   6  -4   2        1.47       -0.26      2.48 o 
  -6  -3   2       23.11       21.47      2.88 o 
  -5  -3   2       15.43       17.41      1.14 o 
  -4  -3   2      761.24      735.99     13.25 o 
  -3  -3   2        2.82        8.20      0.59 o 
  -2  -3   2     1480.95     1548.02     21.72 o 
  -1  -3   2      947.29      990.17     17.01 o 
   0  -3   2     1494.54     1484.29     20.79 o 
   1  -3   2       34.46       48.91      7.06 o 
   2  -3   2     4992.00     5062.32    123.83 o 
   3  -3   2       13.89       19.98      2.22 o 
   4  -3   2       88.81       85.82      4.48 o 
   5  -3   2       16.27       16.51      2.65 o 
   6  -3   2        1.50       -0.03      2.38 o 
  -6  -2   2       79.98       82.49      3.14 o 
  -5  -2   2      196.16      184.47      6.39 o 
  -4  -2   2      365.70      365.02     10.32 o 
  -3  -2   2      270.37      300.18      5.71 o 
  -2  -2   2      472.47      564.97      8.17 o 
  -1  -2   2     1802.59     1838.79     28.83 o 
   0  -2   2        5.48        3.34      0.31 o 
   1  -2   2      438.52      368.69     14.06 o 
   2  -2   2     1182.55     1287.02     32.35 o 
   3  -2   2      187.43      193.75      6.38 o 
   4  -2   2       53.57       38.69      2.88 o 
   5  -2   2       37.40       38.00      3.27 o 
   6  -2   2        3.10        4.48      2.43 o 
  -6  -1   2       46.03       45.61      3.44 o 
  -5  -1   2       24.11       21.70      2.29 o 
  -4  -1   2        1.37        3.47      1.30 o 
  -3  -1   2      531.80      539.42     14.26 o 
  -2  -1   2     1361.93     1480.55     25.60 o 
  -1  -1   2    12033.65    10593.19    301.81 o 
   0  -1   2      131.78      127.88      1.99 o 
   1  -1   2    15361.73    12817.30    311.00 o 
   2  -1   2       39.37       42.81      2.09 o 
   3  -1   2      502.88      571.76     15.26 o 
   4  -1   2      124.37      106.73      4.56 o 
   5  -1   2       48.63       45.44      3.31 o 
   6  -1   2        0.58        0.63      2.35 o 
  -7   0   2       13.45       14.41      3.39 o 
  -6   0   2       41.23       41.18      3.40 o 
  -5   0   2       34.27       31.33      2.74 o 
  -4   0   2      174.05      167.33      5.81 o 
  -3   0   2       30.51       35.38      2.25 o 
  -2   0   2     1856.63     1979.05     48.79 o 
  -1   0   2     1824.32     1822.12     42.69 o 
   0   0   2       44.72       45.69      1.47 o 
   1   0   2      136.99      160.87      4.36 o 
   2   0   2     2352.68     2498.46     61.32 o 
   3   0   2      793.95      885.47     22.68 o 
   4   0   2       69.03       56.78      3.26 o 
   5   0   2      140.45      134.00      5.60 o 
   6   0   2        2.59        0.78      2.11 o 
  -6   1   2       17.59       21.15      3.15 o 
  -5   1   2        0.91        0.82      1.79 o 
  -4   1   2      253.93      267.73      8.42 o 
  -3   1   2      266.93      293.26      8.60 o 
  -2   1   2       35.37       29.21      1.86 o 
  -1   1   2      107.32      101.90      1.68 o 
   0   1   2      983.03      954.38     16.40 o 
   1   1   2       18.03       21.49      0.65 o 
   2   1   2     1811.76     1818.97     44.72 o 
   3   1   2      153.05      168.93      5.17 o 
   4   1   2       48.11       69.19      3.23 o 
   5   1   2      168.86      174.08      6.31 o 
   6   1   2       17.57       18.13      2.54 o 
  -6   2   2       11.65       17.21      3.13 o 
  -5   2   2       59.43       58.28      3.94 o 
  -4   2   2       56.04       64.30      3.54 o 
  -3   2   2        0.20        0.26      1.17 o 
  -2   2   2       46.35       45.00      1.51 o 
  -1   2   2     4047.02     3996.20     68.04 o 
   0   2   2     7820.95     7413.68    264.15 o 
   1   2   2    13260.26    13374.14    228.40 o 
   2   2   2      710.13      727.83     14.62 o 
   3   2   2      600.57      699.08     12.52 o 
   4   2   2       12.53       17.15      1.64 o 
   5   2   2      332.43      338.34     10.00 o 
   6   2   2       69.76       68.07      4.00 o 
   7   2   2       20.59       21.31      2.91 o 
  -6   3   2       52.26       47.30      4.22 o 
  -5   3   2        0.18       -0.40      2.13 o 
  -4   3   2       34.21       33.16      2.81 o 
  -3   3   2      121.63      134.06      5.00 o 
  -2   3   2      271.49      251.57      5.10 o 
  -1   3   2     5225.42     5075.11     86.38 o 
   0   3   2     1597.45     1647.40     28.29 o 
   1   3   2    10767.13    10594.86    250.73 o 
   2   3   2      207.12      212.62      3.97 o 
   3   3   2      487.35      518.80     12.44 o 
   4   3   2      128.67      105.00      3.63 o 
   5   3   2      186.41      170.51      5.93 o 
   6   3   2        8.56        5.68      2.07 o 
   7   3   2        1.73        3.52      2.17 o 
  -6   4   2        4.36        7.09      2.91 o 
  -5   4   2       12.37       12.39      2.80 o 
  -4   4   2      448.60      434.55     12.93 o 
  -3   4   2      143.28      129.83      3.51 o 
  -2   4   2      992.01     1063.23     18.98 o 
  -1   4   2       88.56      113.84      2.72 o 
   0   4   2      384.45      305.93      4.62 o 
   1   4   2        6.91        5.19      0.61 o 
   2   4   2     3073.68     3151.57     75.26 o 
   3   4   2       59.70       76.71      1.89 o 
   4   4   2       10.52        4.09      1.17 o 
   5   4   2        1.06        1.18      1.49 o 
   6   4   2        8.54       10.24      2.10 o 
   7   4   2       24.95       31.01      3.01 o 
  -5   5   2       42.09       41.74      3.81 o 
  -4   5   2       69.95       73.17      4.30 o 
  -3   5   2      255.53      210.18      5.01 o 
  -2   5   2        1.46        1.52      0.90 o 
  -1   5   2      115.86       85.12      1.74 o 
   0   5   2      868.47      861.46     15.00 o 
   1   5   2        8.19        9.10      0.60 o 
   2   5   2     2952.40     3142.53     75.19 o 
   3   5   2      314.31      325.80      8.91 o 
   4   5   2       28.65       25.39      1.90 o 
   5   5   2       32.29       31.20      2.49 o 
   6   5   2      109.11      117.47      5.07 o 
   7   5   2       18.13       17.60      2.61 o 
  -5   6   2        5.94        9.08      2.84 o 
  -4   6   2        2.76        1.65      1.92 o 
  -3   6   2      210.70      218.51      5.36 o 
  -2   6   2      159.85      138.12      4.71 o 
  -1   6   2     1014.76      991.45     17.84 o 
   0   6   2        8.85        5.71      0.74 o 
   1   6   2      480.27      522.18      7.74 o 
   2   6   2       22.82       18.65      1.60 o 
   3   6   2      710.41      740.08     18.78 o 
   4   6   2       17.70       17.54      1.84 o 
   5   6   2       93.13       90.86      4.05 o 
   6   6   2        4.81        4.14      1.96 o 
  -4   7   2       21.18       19.45      2.92 o 
  -3   7   2       86.31       89.13      3.30 o 
  -2   7   2      505.10      479.30      9.65 o 
  -1   7   2        2.77        5.68      1.10 o 
   0   7   2       34.61       20.73      3.32 o 
   1   7   2       38.58       29.94      1.15 o 
   2   7   2      645.02      657.91     12.03 o 
   3   7   2      289.78      259.67      7.59 o 
   4   7   2       52.96       49.64      2.95 o 
   5   7   2       34.86       30.01      2.49 o 
   6   7   2        1.26        1.14      1.83 o 
  -4   8   2       18.78       19.12      3.12 o 
  -3   8   2       18.16       14.69      2.08 o 
  -2   8   2        1.02        1.51      1.34 o 
  -1   8   2      169.61      153.95      4.05 o 
   0   8   2      226.34      230.08      7.35 o 
   1   8   2      276.50      265.61     10.98 o 
   2   8   2      454.84      473.02      9.09 o 
   3   8   2        8.41        7.77      1.24 o 
   4   8   2       14.82       11.96      1.84 o 
   5   8   2       19.75       20.87      2.31 o 
  -3   9   2        8.80        2.55      1.66 o 
  -2   9   2       15.50       16.11      1.85 o 
  -1   9   2      229.83      217.77      5.36 o 
   0   9   2       35.01       38.21      2.77 o 
   1   9   2       18.32       26.35      2.29 o 
   2   9   2        3.98        1.68      2.46 o 
   3   9   2      170.07      158.30      4.12 o 
   4   9   2        0.14       -1.26      2.20 o 
   5   9   2       39.40       36.69      2.22 o 
   6   9   2        0.10        2.87      2.76 o 
  -3  10   2       13.77       19.53      2.32 o 
  -2  10   2        1.59        0.68      1.48 o 
  -1  10   2       61.87       68.57      4.35 o 
   0  10   2        0.67        1.64      1.90 o 
   1  10   2       13.68       14.15      2.30 o 
   2  10   2        4.21        5.59      1.31 o 
   3  10   2      150.14      138.95      3.90 o 
   4  10   2       15.26       18.75      1.84 o 
   5  10   2        2.58        3.67      2.58 o 
  -2  11   2        8.24        6.17      2.92 o 
  -1  11   2        0.17       -0.11      2.27 o 
   0  11   2       87.69       87.46      4.71 o 
   1  11   2       93.28       88.32      4.47 o 
   2  11   2       32.88       37.45      2.99 o 
   3  11   2        0.23       -1.34      1.41 o 
   4  11   2        1.13        1.61      2.19 o 
   5  11   2        0.19       -1.02      2.56 o 
   0  12   2        1.98        1.36      2.54 o 
   1  12   2        2.31        2.66      2.38 o 
   2  12   2       13.54       12.38      2.57 o 
   3  12   2       19.08       24.63      2.87 o 
   4  12   2        0.00       -2.35      2.38 o 
  -4 -11   3       14.01       14.83      2.97 o 
  -3 -11   3        1.78        5.99      2.64 o 
  -2 -11   3       61.69       63.63      4.24 o 
   0 -11   3       30.11       27.77      3.04 o 
   1 -11   3        3.34        7.09      2.60 o 
  -5 -10   3        9.06        5.02      2.77 o 
  -4 -10   3        0.05        0.93      2.34 o 
  -3 -10   3       60.59       64.12      4.14 o 
  -2 -10   3        3.92        6.44      2.21 o 
  -1 -10   3        1.30        4.01      1.28 o 
   0 -10   3        2.05        3.55      2.06 o 
   1 -10   3       33.05       41.09      2.44 o 
   2 -10   3       20.07       20.57      2.74 o 
  -5  -9   3       33.82       32.09      3.52 o 
  -4  -9   3       54.41       61.94      4.28 o 
  -3  -9   3       12.20        8.72      2.22 o 
  -2  -9   3       83.39       97.24      3.10 o 
  -1  -9   3      154.72      179.02      4.42 o 
   0  -9   3       52.61       50.26      2.98 o 
   1  -9   3      164.02      173.74      4.66 o 
   2  -9   3        6.09        5.31      1.72 o 
   3  -9   3        1.69        3.44      2.49 o 
  -6  -8   3        0.82       -1.25      2.57 o 
  -5  -8   3        8.65        9.83      2.74 o 
  -4  -8   3        3.87        1.45      2.13 o 
  -3  -8   3        1.81        1.05      1.86 o 
  -2  -8   3      334.42      335.60      6.83 o 
  -1  -8   3       80.37       74.12      4.02 o 
   0  -8   3      322.56      302.03      5.19 o 
   1  -8   3       14.58       11.85      1.49 o 
   2  -8   3       70.67       71.33      2.97 o 
   3  -8   3       10.00        9.23      2.65 o 
   4  -8   3       21.37       27.17      3.55 o 
  -6  -7   3        8.14        5.84      2.66 o 
  -5  -7   3       55.06       51.32      3.90 o 
  -4  -7   3      117.32      111.93      5.15 o 
  -3  -7   3      730.76      737.85     19.60 o 
  -2  -7   3       18.08       17.58      1.22 o 
  -1  -7   3      342.03      373.02      5.95 o 
   0  -7   3      151.62      153.85      3.04 o 
   1  -7   3      207.45      188.09      4.52 o 
   2  -7   3      318.99      322.22      7.06 o 
   3  -7   3       77.91       75.71      4.47 o 
   4  -7   3       45.74       53.30      4.09 o 
  -6  -6   3       17.85       19.33      3.03 o 
  -5  -6   3      180.20      161.60      6.36 o 
  -4  -6   3      117.08      122.08      5.37 o 
  -3  -6   3      208.44      222.33      4.75 o 
  -2  -6   3       68.25       70.81      1.74 o 
  -1  -6   3      326.20      310.70      4.96 o 
   0  -6   3      174.49      162.34      3.03 o 
   1  -6   3      877.15      850.68     15.52 o 
   2  -6   3       57.04       43.59      2.16 o 
   3  -6   3       24.95       25.82      2.72 o 
   4  -6   3        1.89       -0.35      2.09 o 
   5  -6   3       16.38       17.11      3.12 o 
  -7  -5   3        0.27       -2.76      2.41 o 
  -6  -5   3        2.32        5.69      2.35 o 
  -5  -5   3        7.69        8.45      2.22 o 
  -4  -5   3       26.13       31.24      2.72 o 
  -3  -5   3       69.99       62.02      2.75 o 
  -2  -5   3      662.77      676.03      9.90 o 
  -1  -5   3      214.84      182.44      3.10 o 
   0  -5   3       86.20       73.46      1.70 o 
   1  -5   3      142.46      137.09      3.34 o 
   2  -5   3       81.49       97.25      4.24 o 
   3  -5   3      348.69      330.46     10.12 o 
   4  -5   3      140.40      129.83      5.80 o 
   5  -5   3       71.20       73.90      4.57 o 
  -7  -4   3       19.61       17.34      3.05 o 
  -6  -4   3       13.39       15.03      2.64 o 
  -5  -4   3        0.79        1.59      1.82 o 
  -4  -4   3      416.48      391.84      6.21 o 
  -3  -4   3      211.55      231.72      3.84 o 
  -2  -4   3     1558.64     1495.55     25.66 o 
  -1  -4   3     1084.24     1190.79     16.84 o 
   0  -4   3      253.79      274.31      4.30 o 
   1  -4   3     2376.00     2493.37     42.97 o 
   2  -4   3     1242.63     1245.33     31.69 o 
   3  -4   3      634.36      551.28     15.35 o 
   4  -4   3       23.97       25.48      2.69 o 
   5  -4   3        1.20        3.28      2.35 o 
  -6  -3   3       10.71        5.37      2.26 o 
  -5  -3   3      265.27      245.51     11.35 o 
  -4  -3   3       21.83       16.28      0.98 o 
  -3  -3   3      742.88      764.69     11.12 o 
  -2  -3   3      372.88      379.89      8.68 o 
  -1  -3   3      658.28      637.87      9.15 o 
   0  -3   3       32.54       44.89      1.81 o 
   1  -3   3     1401.09     1408.09     24.51 o 
   2  -3   3     1032.06     1102.30     28.09 o 
   3  -3   3      233.94      182.82      6.13 o 
   4  -3   3       26.81       26.03      2.57 o 
   5  -3   3       65.97       57.15      3.93 o 
   6  -3   3       18.90       18.73      3.04 o 
  -6  -2   3       55.18       54.93      2.60 o 
  -5  -2   3       80.62       87.05      2.92 o 
  -4  -2   3       27.56       26.77      1.45 o 
  -3  -2   3       61.24       67.62      1.53 o 
  -2  -2   3      352.25      336.48      5.04 o 
  -1  -2   3     2799.70     2699.59     38.71 o 
   0  -2   3      180.53      192.01      2.98 o 
   1  -2   3     4998.04     5326.15    129.77 o 
   2  -2   3       12.99       24.00      1.72 o 
   3  -2   3      100.43      103.87      4.10 o 
   4  -2   3      233.62      211.40      7.22 o 
   5  -2   3       99.88       95.08      4.79 o 
   6  -2   3        2.32        3.32      2.23 o 
  -6  -1   3       67.62       67.13      4.14 o 
  -5  -1   3        0.58        2.01      1.12 o 
  -4  -1   3       64.03       61.37      2.14 o 
  -3  -1   3      931.14     1029.75     18.25 o 
  -2  -1   3     2160.60     2163.50     37.21 o 
  -1  -1   3      353.18      423.95      7.59 o 
   0  -1   3      624.91      752.53     13.10 o 
   1  -1   3      641.51      670.13     16.96 o 
   2  -1   3     1916.48     2086.27     51.52 o 
   3  -1   3        6.75        3.28      1.24 o 
   4  -1   3      547.73      532.19     14.77 o 
   5  -1   3       26.59       19.71      2.49 o 
   6  -1   3        9.17       10.91      2.50 o 
  -6   0   3      102.16      108.59      5.34 o 
  -5   0   3        6.22        8.78      1.95 o 
  -4   0   3      131.08      129.84      3.30 o 
  -3   0   3       11.85        5.69      0.75 o 
  -2   0   3     1627.43     1678.83     28.98 o 
  -1   0   3      128.76      103.45      1.68 o 
   0   0   3       59.68       47.87      1.18 o 
   1   0   3      232.88      263.53      6.93 o 
   2   0   3     7971.85     8064.56    196.05 o 
   3   0   3       29.26       26.80      1.83 o 
   4   0   3      286.54      260.86      8.03 o 
   5   0   3        1.92        0.38      1.80 o 
   6   0   3       80.21       80.82      4.53 o 
  -6   1   3        7.30        5.88      2.45 o 
  -5   1   3      236.65      253.03      8.61 o 
  -4   1   3       86.08       81.92      2.77 o 
  -3   1   3      461.69      538.68      9.93 o 
  -2   1   3     2900.20     3125.48     43.43 o 
  -1   1   3     5234.46     5063.12    154.34 o 
   0   1   3     4034.87     4392.78     74.69 o 
   1   1   3     5358.27     5733.64     97.35 o 
   2   1   3      637.22      646.96     16.32 o 
   3   1   3      118.00       97.68      3.44 o 
   4   1   3       14.30        9.26      1.51 o 
   5   1   3      407.05      410.54     11.88 o 
   6   1   3        0.79       -1.47      1.86 o 
  -6   2   3      147.23      150.78      4.86 o 
  -5   2   3        0.21        0.57      1.99 o 
  -4   2   3       14.49        9.55      1.96 o 
  -3   2   3       72.38       64.41      2.42 o 
  -2   2   3     1005.65      919.36     13.11 o 
  -1   2   3      981.97      960.04     16.75 o 
   0   2   3     4621.03     5108.82    119.76 o 
   1   2   3       29.67       33.09      1.30 o 
   2   2   3     2799.14     3075.32     52.43 o 
   3   2   3      145.23      152.78      3.31 o 
   4   2   3      927.69      963.84     24.61 o 
   5   2   3      181.25      202.38      6.70 o 
   6   2   3       77.93       64.99      4.05 o 
   7   2   3        0.56        0.36      2.22 o 
  -6   3   3        5.83        7.44      3.00 o 
  -5   3   3       31.03       28.05      3.15 o 
  -4   3   3      558.37      576.24     16.33 o 
  -3   3   3      372.20      348.35     11.15 o 
  -2   3   3      868.92      760.30     13.73 o 
  -1   3   3       37.12       25.91      1.13 o 
   0   3   3      412.91      346.51      6.34 o 
   1   3   3     2056.47     2353.04     40.24 o 
   2   3   3     2321.69     2474.61     42.32 o 
   3   3   3       14.89        9.73      1.59 o 
   4   3   3      517.49      499.16      9.36 o 
   5   3   3        8.49        8.48      1.76 o 
   6   3   3       43.03       44.97      3.31 o 
   7   3   3        0.05        0.07      2.10 o 
  -6   4   3        1.17        4.00      2.95 o 
  -5   4   3      181.69      179.66      7.25 o 
  -4   4   3      132.67      112.52      5.25 o 
  -3   4   3        5.37        2.66      1.61 o 
  -2   4   3      330.17      353.32      7.02 o 
  -1   4   3      200.91      150.04      3.33 o 
   0   4   3       46.51       51.28      1.52 o 
   1   4   3     6316.74     6426.21    109.22 o 
   2   4   3      233.92      309.52      8.27 o 
   3   4   3        5.96        3.21      0.52 o 
   4   4   3       26.75       29.85      2.15 o 
   5   4   3      129.41      135.31      5.15 o 
   6   4   3      102.91      105.87      4.83 o 
   7   4   3       46.83       41.04      3.43 o 
  -5   5   3        7.40        5.17      2.64 o 
  -4   5   3      202.94      165.05      6.48 o 
  -3   5   3      276.04      287.56      7.97 o 
  -2   5   3      144.41      127.30      3.32 o 
  -1   5   3     1936.38     2056.56     35.70 o 
   0   5   3      762.22      859.44     12.33 o 
   1   5   3      379.37      395.90      7.24 o 
   2   5   3      529.13      521.31     13.39 o 
   3   5   3      131.92      131.81      4.37 o 
   4   5   3       67.36       63.52      3.19 o 
   5   5   3      362.49      379.61     10.94 o 
   6   5   3       12.42       10.40      2.18 o 
   7   5   3        2.86        5.49      2.33 o 
  -5   6   3        1.21        1.75      2.60 o 
  -4   6   3      142.07      140.50      6.19 o 
  -3   6   3      145.26      119.53      5.37 o 
  -2   6   3      180.34      154.22      3.24 o 
  -1   6   3       23.35       22.62      1.46 o 
   0   6   3        0.18        1.76      0.57 o 
   1   6   3       86.02       90.58      3.72 o 
   2   6   3     5618.28     5739.75    136.65 o 
   3   6   3      182.98      200.60      6.19 o 
   4   6   3      423.23      398.69     11.00 o 
   5   6   3       24.52       21.13      2.29 o 
   6   6   3        2.96       -0.44      1.83 o 
   7   6   3        5.09        5.04      2.35 o 
  -4   7   3        0.66        2.89      2.37 o 
  -3   7   3       67.26       61.03      2.82 o 
  -2   7   3       24.83       25.18      1.76 o 
  -1   7   3       55.76       55.72      2.28 o 
   0   7   3        0.20        0.29      0.36 o 
   1   7   3      806.81      780.87     13.97 o 
   2   7   3      242.00      230.30      6.94 o 
   3   7   3       37.83       41.99      2.66 o 
   4   7   3      123.43      112.56      4.45 o 
   5   7   3        1.94        3.70      1.86 o 
   6   7   3       34.84       40.36      3.12 o 
  -4   8   3       13.14        9.40      2.77 o 
  -3   8   3       67.77       74.04      3.19 o 
  -2   8   3      139.90      142.00      4.17 o 
  -1   8   3      143.68      138.53      6.91 o 
   0   8   3       47.40       50.85      3.00 o 
   1   8   3      604.89      594.64     15.73 o 
   2   8   3       77.78       80.68      5.05 o 
   3   8   3      112.61       95.02      4.00 o 
   4   8   3        2.03        3.50      1.68 o 
   5   8   3       66.25       67.40      3.78 o 
   6   8   3        6.90        4.52      2.23 o 
  -3   9   3        2.89        5.24      1.78 o 
  -2   9   3       66.88       66.00      2.97 o 
  -1   9   3        1.22        3.38      1.34 o 
   0   9   3       11.63       15.36      2.15 o 
   1   9   3       24.22       26.87      2.46 o 
   2   9   3      451.99      433.45     10.99 o 
   3   9   3        1.70        0.17      1.18 o 
   4   9   3       30.90       30.04      1.94 o 
   5   9   3       56.77       51.71      3.46 o 
   6   9   3        6.60        3.71      1.98 o 
  -3  10   3       10.16        9.18      1.95 o 
  -2  10   3        0.15        0.70      1.60 o 
  -1  10   3       11.43       12.43      2.49 o 
   0  10   3        1.02       -1.29      1.99 o 
   1  10   3       54.29       53.31      3.55 o 
   2  10   3      113.31      115.40      3.49 o 
   3  10   3       19.57       20.44      1.81 o 
   4  10   3        0.90        1.21      1.43 o 
   5  10   3       21.01       18.99      2.01 o 
  -2  11   3        3.56        5.70      2.88 o 
  -1  11   3       20.89       18.08      3.04 o 
   0  11   3        9.67       10.51      2.60 o 
   1  11   3       92.27       97.65      4.90 o 
   2  11   3        7.98        9.83      2.33 o 
   3  11   3        0.91        1.36      1.44 o 
   4  11   3        0.38        0.56      1.55 o 
   5  11   3       19.44       24.83      2.16 o 
   0  12   3        5.67        6.35      2.58 o 
   1  12   3        8.41        9.90      2.50 o 
   2  12   3        2.73        4.01      2.21 o 
   3  12   3        0.66        2.77      2.26 o 
   4  12   3        3.95        6.25      1.79 o 
  -4 -11   4        3.10        4.94      2.66 o 
  -3 -11   4        5.96        9.09      2.58 o 
  -2 -11   4       27.40       28.04      3.00 o 
   0 -11   4        0.96       -0.43      2.06 o 
   1 -11   4       26.06       34.60      3.59 o 
  -5 -10   4        3.27        5.68      2.80 o 
  -4 -10   4        8.16       12.91      2.83 o 
  -3 -10   4       23.20       22.51      3.00 o 
  -2 -10   4        0.93       -1.41      1.94 o 
  -1 -10   4       30.84       30.20      2.84 o 
   0 -10   4       82.05       83.11      4.43 o 
   1 -10   4       23.51       24.06      2.07 o 
   2 -10   4        1.69       -1.12      2.43 o 
  -5  -9   4       19.68       16.01      3.15 o 
  -4  -9   4       23.53       15.46      2.78 o 
  -3  -9   4       51.75       58.90      3.97 o 
  -2  -9   4      123.54      122.45      5.23 o 
  -1  -9   4       11.31       10.47      1.36 o 
   0  -9   4       51.74       57.19      2.52 o 
   1  -9   4       38.62       38.01      2.24 o 
   2  -9   4        8.37       11.96      2.61 o 
   3  -9   4        7.87        7.43      2.83 o 
  -6  -8   4       10.79        8.52      2.87 o 
  -5  -8   4        0.11       -1.05      2.33 o 
  -4  -8   4        0.82        1.20      2.21 o 
  -3  -8   4      147.42      157.60      6.13 o 
  -2  -8   4       81.94       73.12      3.97 o 
  -1  -8   4      136.63      142.63      3.01 o 
   0  -8   4        3.76        3.78      0.95 o 
   1  -8   4      154.88      164.37      4.36 o 
   2  -8   4        2.17        5.77      2.25 o 
   3  -8   4       25.20       27.87      3.27 o 
  -6  -7   4        1.41       -1.25      2.38 o 
  -5  -7   4       26.64       21.32      2.93 o 
  -4  -7   4       83.80       85.17      4.37 o 
  -3  -7   4       43.57       44.82      3.23 o 
  -2  -7   4       75.60       79.67      1.99 o 
  -1  -7   4       11.31       14.06      0.95 o 
   0  -7   4       59.06       52.45      1.79 o 
   1  -7   4      581.09      601.14     11.52 o 
   2  -7   4       44.27       36.82      2.92 o 
   3  -7   4       27.05       25.63      2.99 o 
   4  -7   4        2.20        3.58      2.56 o 
  -6  -6   4        2.90        4.36      2.49 o 
  -5  -6   4       22.88       21.35      2.87 o 
  -4  -6   4       15.39       19.69      2.42 o 
  -3  -6   4      130.72      134.86      5.38 o 
  -2  -6   4      256.53      228.89      4.77 o 
  -1  -6   4        6.14        8.51      0.75 o 
   0  -6   4      250.50      230.57      4.00 o 
   1  -6   4      235.23      234.53     12.05 o 
   2  -6   4       31.81       35.30      2.81 o 
   3  -6   4       11.38        8.39      2.33 o 
   4  -6   4       57.21       56.60      4.28 o 
   5  -6   4        5.06        5.73      2.87 o 
  -6  -5   4       19.60       18.32      2.89 o 
  -5  -5   4      135.58      136.68      5.84 o 
  -4  -5   4      243.94      229.55      7.71 o 
  -3  -5   4      437.18      446.53     13.10 o 
  -2  -5   4      328.34      290.61      5.64 o 
  -1  -5   4       12.06       12.33      0.71 o 
   0  -5   4      999.46     1106.26     15.89 o 
   1  -5   4      152.27      127.57      3.22 o 
   2  -5   4      151.77      166.43      6.00 o 
   3  -5   4      166.66      163.64      6.34 o 
   4  -5   4       99.38       99.13      5.14 o 
   5  -5   4       10.20       12.59      2.99 o 
  -7  -4   4        0.69        1.72      2.35 o 
  -6  -4   4        5.90        3.87      2.25 o 
  -5  -4   4       46.76       47.45      3.62 o 
  -4  -4   4        6.29        7.44      1.07 o 
  -3  -4   4      632.18      602.65     41.93 o 
  -2  -4   4      586.39      600.54      8.81 o 
  -1  -4   4      145.65      197.38      3.23 o 
   0  -4   4      531.48      547.48      8.10 o 
   1  -4   4      908.98      937.28     16.73 o 
   2  -4   4      143.21      164.33      5.81 o 
   3  -4   4      264.89      224.37      7.60 o 
   4  -4   4       31.68       33.97      3.07 o 
   5  -4   4       29.52       31.41      3.35 o 
  -6  -3   4       25.65       27.94      2.99 o 
  -5  -3   4      164.32      162.55      4.24 o 
  -4  -3   4      221.24      210.14      4.78 o 
  -3  -3   4      208.05      222.23      3.87 o 
  -2  -3   4     1581.96     1615.76     22.71 o 
  -1  -3   4       45.36       76.57      1.48 o 
   0  -3   4     1144.77     1161.83     16.45 o 
   1  -3   4     3296.54     3650.85     89.47 o 
   2  -3   4      178.15      176.88      5.87 o 
   3  -3   4       10.46        8.37      1.84 o 
   4  -3   4      224.09      207.78      7.33 o 
   5  -3   4       28.14       33.71      3.28 o 
   6  -3   4       19.83       14.38      3.04 o 
  -6  -2   4       68.30       63.44      3.94 o 
  -5  -2   4      300.07      294.91      7.96 o 
  -4  -2   4       45.81       45.38      1.95 o 
  -3  -2   4       37.16       32.37      1.05 o 
  -2  -2   4     2415.07     2381.68     33.22 o 
  -1  -2   4     1483.19     1790.48     25.05 o 
   0  -2   4     1572.11     1671.45     28.79 o 
   1  -2   4     1764.87     1893.77     46.78 o 
   2  -2   4      579.06      658.80     17.27 o 
   3  -2   4        3.93        2.65      1.40 o 
   4  -2   4      106.86      115.59      4.94 o 
   5  -2   4        0.51        2.23      2.11 o 
   6  -2   4        2.40        2.72      2.31 o 
  -6  -1   4        0.14        0.38      1.92 o 
  -5  -1   4        0.74        1.80      1.10 o 
  -4  -1   4        7.28        8.94      1.09 o 
  -3  -1   4      797.88      800.91     14.42 o 
  -2  -1   4        9.25        6.22      1.33 o 
  -1  -1   4      130.96      100.86      3.88 o 
   0  -1   4       11.82        9.38      1.79 o 
   1  -1   4     1942.23     1974.37     48.56 o 
   2  -1   4     3707.53     4250.74    103.96 o 
   3  -1   4     1094.20     1113.75     28.41 o 
   4  -1   4      218.93      201.86      6.81 o 
   5  -1   4       73.50       85.06      4.37 o 
   6  -1   4        1.59        1.00      2.39 o 
  -6   0   4        7.12        8.95      2.34 o 
  -5   0   4      228.11      265.48      8.77 o 
  -4   0   4       91.77       75.39      2.37 o 
  -3   0   4      308.11      343.16      6.66 o 
  -2   0   4      147.13      136.78      2.96 o 
  -1   0   4     4869.73     4708.74     65.18 o 
   0   0   4     5760.34     6268.89    106.43 o 
   1   0   4     6330.77     6160.21    149.78 o 
   2   0   4       51.28       69.59      2.68 o 
   3   0   4      772.11      724.99     18.81 o 
   4   0   4      222.23      208.83      6.75 o 
   5   0   4       89.40      103.61      4.72 o 
   6   0   4       44.91       39.61      3.46 o 
  -6   1   4       50.17       56.70      4.25 o 
  -5   1   4        3.63        0.93      1.86 o 
  -4   1   4       16.51        9.31      1.87 o 
  -3   1   4      130.39      132.22      3.05 o 
  -2   1   4     1327.81     1283.20     22.30 o 
  -1   1   4      364.29      485.74      7.03 o 
   0   1   4     4211.89     4654.35    113.27 o 
   1   1   4      404.79      458.62      8.18 o 
   2   1   4        2.84        6.96      0.89 o 
   3   1   4       18.72       26.00      1.91 o 
   4   1   4     1255.49     1329.84     33.66 o 
   5   1   4       18.34       10.91      2.03 o 
   6   1   4        0.21       -2.62      1.79 o 
  -5   2   4        4.02        7.32      2.23 o 
  -4   2   4      129.84      153.07      5.91 o 
  -3   2   4      632.15      550.39     10.13 o 
  -2   2   4     1783.05     1906.47     26.71 o 
  -1   2   4      632.05      679.70     12.04 o 
   0   2   4      730.98      824.64     14.33 o 
   1   2   4     5680.18     6184.74    105.01 o 
   2   2   4       38.89       25.09      1.00 o 
   3   2   4      290.92      269.47      6.93 o 
   4   2   4      834.92      900.85     16.28 o 
   5   2   4       20.79       10.63      1.39 o 
   6   2   4        3.28        3.44      2.17 o 
   7   2   4        0.13       -0.52      2.34 o 
  -6   3   4        1.41       -0.01      2.41 o 
  -5   3   4       91.11      107.99      5.42 o 
  -4   3   4      150.26      117.90      5.22 o 
  -3   3   4      185.38      164.73      3.95 o 
  -2   3   4        8.69       10.85      1.05 o 
  -1   3   4        7.60        3.16      0.60 o 
   0   3   4      146.51      151.12      3.07 o 
   1   3   4     2608.68     2535.74     43.29 o 
   2   3   4      150.79      177.56      4.61 o 
   3   3   4       95.92       91.66      2.24 o 
   4   3   4       16.06       23.22      1.28 o 
   5   3   4      570.62      601.38     16.30 o 
   6   3   4       55.27       48.61      3.63 o 
   7   3   4        2.58        4.37      2.42 o 
  -6   4   4       16.17       29.30      4.08 o 
  -5   4   4       27.77       23.56      3.03 o 
  -4   4   4        3.03        0.98      1.92 o 
  -3   4   4        7.59        8.29      1.19 o 
  -2   4   4       60.93       71.18      2.31 o 
  -1   4   4     1714.22     1833.33     31.80 o 
   0   4   4     1254.65     1372.65     23.83 o 
   1   4   4      855.42      804.95     14.10 o 
   2   4   4     1001.89     1079.66     26.54 o 
   3   4   4       39.06       45.55      2.65 o 
   4   4   4      658.08      673.64     17.54 o 
   5   4   4      266.18      282.46      8.74 o 
   6   4   4       78.57       59.76      3.79 o 
   7   4   4        4.06        1.76      2.22 o 
  -5   5   4        6.26        2.26      2.68 o 
  -4   5   4      326.86      383.23     12.11 o 
  -3   5   4      543.15      517.65     10.26 o 
  -2   5   4      400.43      409.93      8.15 o 
  -1   5   4       53.87       71.84      9.65 o 
   0   5   4      901.49      939.85     16.64 o 
   1   5   4     3835.08     4014.81     68.40 o 
   2   5   4        2.69       13.65      1.40 o 
   3   5   4      280.04      310.40      8.73 o 
   4   5   4      605.34      621.45     16.40 o 
   5   5   4        4.97        4.30      1.83 o 
   6   5   4        4.90        8.70      2.31 o 
   7   5   4       13.34       13.49      2.77 o 
  -5   6   4        7.50       10.24      2.92 o 
  -4   6   4        9.28        2.68      2.34 o 
  -3   6   4       73.11       63.81      2.72 o 
  -2   6   4       70.05       82.94      2.82 o 
  -1   6   4      287.51      332.08      6.74 o 
   0   6   4       72.64       93.38      1.93 o 
   1   6   4     1506.75     1628.37     28.21 o 
   2   6   4      181.11      230.10      6.79 o 
   3   6   4        4.98        4.16      1.24 o 
   4   6   4       75.04       61.18      3.23 o 
   5   6   4       22.50       28.83      2.62 o 
   6   6   4        6.25       11.03      2.42 o 
   7   6   4       15.27       16.16      2.91 o 
  -4   7   4       13.37        6.32      1.75 o 
  -3   7   4        1.40        3.44      1.46 o 
  -2   7   4       22.58       23.13      1.82 o 
  -1   7   4       67.50       77.50      2.12 o 
   0   7   4       76.23       64.41      3.09 o 
   1   7   4      857.40      745.61     19.08 o 
   2   7   4       45.96       32.89      2.29 o 
   3   7   4      131.42      143.53      5.09 o 
   4   7   4       67.61       72.32      3.44 o 
   5   7   4       45.20       46.86      3.22 o 
   6   7   4        4.77        2.62      2.04 o 
  -4   8   4        9.35       15.40      4.14 o 
  -3   8   4       81.54       69.23      3.10 o 
  -2   8   4        7.59       11.62      1.60 o 
  -1   8   4        1.51        0.32      1.09 o 
   0   8   4      110.53      114.46      4.53 o 
   1   8   4        4.89        5.65      1.01 o 
   2   8   4      959.44      892.84     22.78 o 
   3   8   4      356.86      356.64     10.16 o 
   4   8   4      119.94      117.15      4.75 o 
   5   8   4        0.38        1.05      1.83 o 
   6   8   4        0.17        0.67      2.06 o 
  -3   9   4        6.16        7.62      2.27 o 
  -2   9   4       43.12       46.49      2.59 o 
  -1   9   4        8.85        8.21      1.52 o 
   0   9   4       29.99       24.09      2.57 o 
   1   9   4        4.11        4.83      1.71 o 
   2   9   4       79.59       77.00      2.72 o 
   3   9   4        5.72        1.61      1.71 o 
   4   9   4      151.49      136.82      5.34 o 
   5   9   4        2.21        3.78      2.00 o 
   6   9   4        3.34        2.46      2.06 o 
  -3  10   4        0.40       -0.02      1.67 o 
  -2  10   4       19.11       22.23      2.79 o 
  -1  10   4        2.77        4.35      2.35 o 
   0  10   4        9.52        5.38      2.17 o 
   1  10   4      360.02      349.20     10.37 o 
   2  10   4       99.07       95.97      4.67 o 
   3  10   4       11.54        7.72      1.53 o 
   4  10   4       51.37       54.31      2.65 o 
   5  10   4       12.57       13.59      2.42 o 
  -2  11   4        0.08        1.44      2.49 o 
  -1  11   4       17.12       29.50      3.46 o 
   0  11   4       39.20       45.89      3.74 o 
   1  11   4        3.62        3.28      2.17 o 
   2  11   4       10.20        7.16      2.17 o 
   3  11   4        0.28       -0.21      1.29 o 
   4  11   4       60.62       65.33      3.00 o 
   5  11   4        0.11       -0.57      2.64 o 
   0  12   4       17.85       20.21      3.08 o 
   1  12   4        1.37        0.20      2.34 o 
   2  12   4       11.29       10.72      2.33 o 
   3  12   4        0.05        0.94      2.27 o 
   4  12   4       12.86       15.60      1.98 o 
  -3 -11   5       11.32       14.37      2.91 o 
  -2 -11   5       36.90       36.11      3.34 o 
  -4 -10   5        1.58        2.13      2.46 o 
  -3 -10   5       24.81       27.42      3.05 o 
  -2 -10   5       56.33       51.89      3.86 o 
  -1 -10   5      111.54      132.21      5.62 o 
   1 -10   5        2.26        2.78      1.62 o 
  -5  -9   5        3.16       -1.82      2.35 o 
  -4  -9   5       16.61       17.97      3.03 o 
  -3  -9   5       34.10       34.18      3.27 o 
  -2  -9   5       49.28       46.01      3.35 o 
  -1  -9   5      269.05      270.71      8.57 o 
   0  -9   5       34.02       36.84      1.70 o 
   1  -9   5       10.96        8.46      1.60 o 
   2  -9   5        3.42        2.52      2.42 o 
  -6  -8   5        0.51        1.86      2.72 o 
  -5  -8   5        5.91        6.48      2.70 o 
  -4  -8   5       63.96       65.19      4.24 o 
  -3  -8   5        9.57        9.32      2.10 o 
  -2  -8   5       13.71       18.15      2.39 o 
  -1  -8   5       17.16       13.88      1.13 o 
   0  -8   5      292.36      297.29      5.24 o 
   1  -8   5       27.39       32.32      2.79 o 
   2  -8   5        6.76        7.12      2.33 o 
   3  -8   5       67.96       68.04      4.65 o 
  -6  -7   5       58.18       55.74      4.24 o 
  -5  -7   5       37.79       38.54      3.63 o 
  -4  -7   5      103.29      109.57      5.35 o 
  -3  -7   5        4.14        3.46      1.98 o 
  -2  -7   5       63.13       56.75      2.20 o 
  -1  -7   5       35.88       40.09      1.49 o 
   0  -7   5      628.29      674.75     10.27 o 
   1  -7   5       10.95       14.65      1.49 o 
   2  -7   5       49.99       51.46      3.63 o 
   3  -7   5       11.34        9.19      2.56 o 
   4  -7   5       24.88       27.04      3.50 o 
  -6  -6   5        0.26        3.30      2.39 o 
  -5  -6   5        9.16        8.97      2.34 o 
  -4  -6   5       32.24       34.76      3.15 o 
  -3  -6   5      204.76      175.68     16.94 o 
  -2  -6   5      144.34      124.96      3.31 o 
  -1  -6   5      272.23      284.32     10.52 o 
   0  -6   5      392.31      393.84      6.29 o 
   1  -6   5        1.38        2.11      0.99 o 
   2  -6   5       24.57       34.36      2.93 o 
   3  -6   5       47.28       47.80      3.58 o 
   4  -6   5      131.64      131.82      6.19 o 
  -6  -5   5        9.33        9.79      2.57 o 
  -5  -5   5      198.77      201.59      7.32 o 
  -4  -5   5      112.61      113.56      4.95 o 
  -3  -5   5      553.04      562.08     10.70 o 
  -2  -5   5        9.18       17.69      0.82 o 
  -1  -5   5       43.71       45.42      1.32 o 
   0  -5   5     1333.54     1412.78     20.15 o 
   1  -5   5      322.18      312.64      9.22 o 
   2  -5   5      186.70      173.35      6.23 o 
   3  -5   5      383.22      353.54     10.88 o 
   4  -5   5        8.83        4.40      2.46 o 
   5  -5   5        0.54        0.34      2.60 o 
  -6  -4   5       29.74       32.26      3.16 o 
  -5  -4   5      126.87      123.82      5.33 o 
  -4  -4   5     1893.96     1947.52     34.27 o 
  -3  -4   5        5.42        4.87      0.98 o 
  -2  -4   5      145.80      188.38      3.16 o 
  -1  -4   5       16.38       14.85      0.70 o 
   0  -4   5     2197.76     2291.14     32.12 o 
   1  -4   5      130.89      133.53      4.72 o 
   2  -4   5      299.11      277.72      8.54 o 
   3  -4   5       82.96       75.70      4.00 o 
   4  -4   5       44.16       43.49      3.52 o 
   5  -4   5        2.19        2.35      2.57 o 
  -6  -3   5       14.58       14.66      2.54 o 
  -5  -3   5      138.61      128.14      3.70 o 
  -4  -3   5       92.77       86.78      2.80 o 
  -3  -3   5       46.40       36.52      1.70 o 
  -2  -3   5      765.37      688.88      9.97 o 
  -1  -3   5      507.79      544.25      7.94 o 
   0  -3   5     1341.59     1361.91     23.74 o 
   1  -3   5        4.85        7.47      1.26 o 
   2  -3   5        7.14       14.14      1.74 o 
   3  -3   5       49.34       50.88      3.42 o 
   4  -3   5      493.00      518.96     15.01 o 
   5  -3   5       29.48       25.08      3.13 o 
   6  -3   5       13.14       15.54      3.27 o 
  -6  -2   5       12.66       11.80      2.22 o 
  -5  -2   5       13.33       13.92      1.54 o 
  -4  -2   5       10.05       10.50      1.17 o 
  -3  -2   5     1427.51     1435.25     20.35 o 
  -2  -2   5      217.74      266.20      5.29 o 
  -1  -2   5      285.66      307.55      5.85 o 
   0  -2   5      886.83      928.75     16.33 o 
   1  -2   5     1248.88     1212.13     30.36 o 
   2  -2   5        2.74        7.48      1.37 o 
   3  -2   5     1579.64     1511.83     38.35 o 
   4  -2   5        8.66       13.88      2.26 o 
   5  -2   5        3.28        5.00      2.31 o 
   6  -2   5        4.62        1.71      2.49 o 
  -6  -1   5        9.38       15.34      2.49 o 
  -5  -1   5      133.08      149.89      3.97 o 
  -4  -1   5      371.27      334.08     11.74 o 
  -3  -1   5      475.17      459.31      8.71 o 
  -2  -1   5        6.62       10.79      0.82 o 
  -1  -1   5        3.83        9.49      0.65 o 
   0  -1   5     5490.95     5617.39     95.59 o 
   1  -1   5     3084.73     3238.42     79.24 o 
   2  -1   5     1912.93     2037.25     50.46 o 
   3  -1   5      767.66      799.88     20.93 o 
   4  -1   5        3.25        1.55      1.67 o 
   5  -1   5       81.75       90.09      4.60 o 
   6  -1   5       18.86       14.34      2.80 o 
  -6   0   5        9.62       14.04      2.60 o 
  -5   0   5       23.94       19.92      2.48 o 
  -4   0   5        1.99        0.91      0.85 o 
  -3   0   5        4.33        3.71      0.93 o 
  -2   0   5     3980.20     4375.77     74.71 o 
  -1   0   5     2847.76     3135.13     43.51 o 
   0   0   5     2379.96     2475.71     42.25 o 
   1   0   5      306.22      317.85      8.45 o 
   2   0   5      212.33      241.52      6.83 o 
   3   0   5      174.31      146.12      4.94 o 
   4   0   5      499.04      501.23     13.92 o 
   5   0   5        2.15        3.46      1.88 o 
   6   0   5       19.23       17.95      2.76 o 
  -6   1   5        2.03        1.24      2.14 o 
  -5   1   5        9.40        5.31      1.96 o 
  -4   1   5       69.39       57.47      3.40 o 
  -3   1   5      358.92      361.83      6.98 o 
  -2   1   5      168.02      213.82      4.46 o 
  -1   1   5      838.50      830.75     14.22 o 
   0   1   5      762.18      762.21     19.10 o 
   1   1   5      530.12      471.12      8.43 o 
   2   1   5      348.87      364.91      9.63 o 
   3   1   5     3205.59     3560.47     87.26 o 
   4   1   5      169.45      188.41      6.17 o 
   5   1   5      154.83      134.22      5.35 o 
  -6   2   5        1.75        1.17      2.33 o 
  -5   2   5       63.50       75.59      4.43 o 
  -4   2   5       98.32       89.29      4.43 o 
  -3   2   5      479.26      474.44      7.20 o 
  -2   2   5      205.75      210.52      3.39 o 
  -1   2   5        3.25        3.50      0.78 o 
   0   2   5     1925.28     2071.10     35.45 o 
   1   2   5     1032.34      964.62     16.77 o 
   2   2   5       54.03       54.58      1.57 o 
   3   2   5     1298.08     1402.88     24.49 o 
   4   2   5        4.22        4.26      1.00 o 
   5   2   5       36.41       41.02      2.12 o 
   6   2   5        1.21        2.41      2.29 o 
   7   2   5       32.58       34.28      3.70 o 
  -6   3   5       20.41       28.02      3.63 o 
  -5   3   5        0.36       -0.05      1.92 o 
  -4   3   5       15.98       11.30      2.25 o 
  -3   3   5       17.74       22.04      6.31 o 
  -2   3   5      932.86     1065.55     18.94 o 
  -1   3   5      367.96      393.66      7.38 o 
   0   3   5     1287.93     1229.08     21.32 o 
   1   3   5       11.60        8.07      1.55 o 
   2   3   5      557.43      606.67     10.82 o 
   3   3   5      370.74      403.78      7.56 o 
   4   3   5      968.59     1028.16     18.36 o 
   5   3   5        1.73        3.07      1.87 o 
   6   3   5       32.88       28.18      2.87 o 
   7   3   5       27.71       29.03      3.46 o 
  -5   4   5       31.03       16.61      2.99 o 
  -4   4   5       12.95       18.26      2.64 o 
  -3   4   5       28.97       32.54      1.82 o 
  -2   4   5     1240.21     1397.89     24.72 o 
  -1   4   5     1270.13     1307.70     43.78 o 
   0   4   5     3260.86     3566.71     60.94 o 
   1   4   5        4.97       10.92      0.67 o 
   2   4   5       22.39       33.50      1.12 o 
   3   4   5     1004.80     1048.50     21.60 o 
   4   4   5      475.71      482.19     13.16 o 
   5   4   5       83.95       65.99      3.78 o 
   6   4   5       43.81       43.45      3.39 o 
   7   4   5        4.48        0.04      2.26 o 
  -5   5   5       25.32       37.16      3.83 o 
  -4   5   5       56.53       54.51      4.14 o 
  -3   5   5       97.66      100.48      3.22 o 
  -2   5   5       19.24       13.98      1.29 o 
  -1   5   5      164.03      148.03      3.55 o 
   0   5   5       74.92       53.97      3.56 o 
   1   5   5      988.63      977.16     17.16 o 
   2   5   5        2.21       11.03      1.32 o 
   3   5   5      947.16      953.69     23.97 o 
   4   5   5       36.37       35.91      2.64 o 
   5   5   5        7.20       10.72      2.17 o 
   6   5   5       30.43       26.41      3.01 o 
   7   5   5        0.35        2.33      2.38 o 
  -5   6   5        6.79       13.45      3.24 o 
  -4   6   5       60.06       52.23      2.72 o 
  -3   6   5        3.02        1.05      1.29 o 
  -2   6   5        5.25        6.55      1.20 o 
  -1   6   5       81.43       92.80      6.01 o 
   0   6   5     1099.05     1116.04     32.93 o 
   1   6   5      579.52      538.03      9.83 o 
   2   6   5      645.75      679.09     17.41 o 
   3   6   5       62.46       63.03      3.20 o 
   4   6   5      124.21      134.27      5.06 o 
   5   6   5       16.87       16.20      2.30 o 
   6   6   5       14.14       15.24      2.66 o 
  -4   7   5        0.20        0.21      1.55 o 
  -3   7   5        0.22       -0.24      1.40 o 
  -2   7   5      144.31      173.13      4.51 o 
  -1   7   5      127.35      112.04      5.66 o 
   0   7   5      816.57      870.56     15.78 o 
   1   7   5       30.73       41.31      2.58 o 
   2   7   5       62.85       68.52      3.35 o 
   3   7   5        6.77        7.59      1.71 o 
   4   7   5      117.63      110.92      4.47 o 
   5   7   5       18.24       17.39      2.38 o 
   6   7   5        8.17        6.85      2.14 o 
  -4   8   5        0.03        0.40      1.65 o 
  -3   8   5        3.66        1.94      1.49 o 
  -2   8   5        4.04       10.84      1.60 o 
  -1   8   5        9.72        7.33      1.34 o 
   0   8   5        2.14        1.19      0.82 o 
   1   8   5      125.71      116.45      3.13 o 
   2   8   5      525.90      454.41     12.50 o 
   3   8   5      823.91      812.57     21.00 o 
   4   8   5       56.54       47.82      3.15 o 
   5   8   5        0.31        0.50      1.83 o 
   6   8   5        7.77        7.09      2.31 o 
  -3   9   5        4.26        7.27      3.02 o 
  -2   9   5        5.85        0.67      1.45 o 
  -1   9   5       14.54       22.83      1.85 o 
   0   9   5       86.47       84.23      4.06 o 
   1   9   5      404.73      414.89     11.87 o 
   2   9   5      170.82      169.92      5.97 o 
   3   9   5      220.36      208.09      7.00 o 
   4   9   5        0.99        1.51      1.80 o 
   5   9   5        0.67        0.01      1.90 o 
   6   9   5        2.65        5.00      2.35 o 
  -2  10   5       13.41       16.92      2.03 o 
  -1  10   5       21.99       18.70      2.83 o 
   0  10   5       30.71       33.94      3.11 o 
   1  10   5        2.23        3.04      1.84 o 
   2  10   5        3.54        6.39      2.13 o 
   3  10   5        2.05        4.98      1.40 o 
   4  10   5       60.33       61.87      3.81 o 
   5  10   5        0.55       -1.37      1.94 o 
  -2  11   5       30.58       43.72      4.16 o 
  -1  11   5       46.69       42.95      3.82 o 
   0  11   5        3.32        3.70      2.35 o 
   1  11   5        5.23        4.55      2.17 o 
   2  11   5       56.67       52.49      3.65 o 
   3  11   5       20.65       28.67      2.06 o 
   4  11   5       38.26       36.61      2.38 o 
   5  11   5        0.28       -0.07      1.65 o 
   0  12   5        1.33       -0.35      2.43 o 
   1  12   5       29.80       33.11      3.39 o 
   2  12   5        6.56        7.30      2.48 o 
   3  12   5       37.88       45.39      3.77 o 
   4  12   5       14.40       16.22      2.94 o 
  -3 -11   6        0.40       -0.22      2.68 o 
  -2 -11   6        0.05       -0.43      2.26 o 
  -4 -10   6        2.55        4.43      2.76 o 
  -3 -10   6        7.45        8.56      2.72 o 
  -2 -10   6       23.17       26.00      3.13 o 
  -1 -10   6       34.47       36.35      3.32 o 
   1 -10   6        2.91        4.00      2.54 o 
  -5  -9   6       17.48       15.36      3.23 o 
  -4  -9   6       60.29       56.87      4.18 o 
  -3  -9   6       12.30        9.48      2.61 o 
  -2  -9   6       67.31       74.96      4.39 o 
  -1  -9   6        2.32        1.24      1.92 o 
   0  -9   6       21.30       26.28      1.97 o 
   1  -9   6       31.56       36.87      3.32 o 
   2  -9   6       48.78       50.34      3.97 o 
  -5  -8   6        8.16        8.95      2.57 o 
  -4  -8   6        3.07        4.04      2.42 o 
  -3  -8   6        0.53       -0.61      1.96 o 
  -2  -8   6        5.72        3.44      2.02 o 
  -1  -8   6      243.76      269.18      5.99 o 
   0  -8   6       93.79      100.66      2.61 o 
   1  -8   6       40.55       42.32      3.27 o 
   2  -8   6       67.52       73.29      4.47 o 
   3  -8   6        0.66        1.94      2.53 o 
  -6  -7   6        3.44        5.53      2.80 o 
  -5  -7   6       36.55       40.68      3.73 o 
  -4  -7   6        9.20        8.78      2.52 o 
  -3  -7   6      142.28      141.15      5.84 o 
  -2  -7   6       13.42       16.74      1.52 o 
  -1  -7   6      486.66      473.57      9.27 o 
   0  -7   6        6.23        6.54      1.00 o 
   1  -7   6        0.09       -0.08      1.78 o 
   2  -7   6        7.13        7.55      2.26 o 
   3  -7   6       63.13       68.49      4.49 o 
   4  -7   6       10.46        9.59      2.97 o 
  -6  -6   6        3.46        3.36      2.60 o 
  -5  -6   6        0.34       -0.19      2.23 o 
  -4  -6   6        4.35        2.39      2.02 o 
  -3  -6   6      395.71      352.98      7.37 o 
  -2  -6   6      145.35      162.27      3.98 o 
  -1  -6   6      209.89      204.51      3.63 o 
   0  -6   6      191.95      185.99      3.51 o 
   1  -6   6      189.13      183.17      6.46 o 
   2  -6   6      609.60      602.51     16.91 o 
   3  -6   6      142.79      153.75      6.44 o 
   4  -6   6       49.30       45.69      4.00 o 
  -6  -5   6        8.72        9.24      2.60 o 
  -5  -5   6       59.20       64.13      4.21 o 
  -4  -5   6      333.38      345.43      7.37 o 
  -3  -5   6      280.61      309.51      6.55 o 
  -2  -5   6        1.78        2.61      0.91 o 
  -1  -5   6      550.18      606.67      9.03 o 
   0  -5   6      177.20      168.64      3.14 o 
   1  -5   6       14.40       11.30      1.84 o 
   2  -5   6      382.27      372.67     11.14 o 
   3  -5   6        8.57        7.76      2.27 o 
   4  -5   6        1.30        3.74      2.60 o 
   5  -5   6        1.78        3.05      2.72 o 
  -6  -4   6       10.64        3.82      2.13 o 
  -5  -4   6        4.77        4.01      1.98 o 
  -4  -4   6        0.70        1.09      1.10 o 
  -3  -4   6      208.18      205.51      4.71 o 
  -2  -4   6        0.87        3.21      0.82 o 
  -1  -4   6     1309.26     1320.90     18.75 o 
   0  -4   6      325.06      274.18      5.59 o 
   1  -4   6       43.27       37.08      2.64 o 
   2  -4   6       19.39       20.09      2.18 o 
   3  -4   6      335.04      350.96     10.80 o 
   4  -4   6      101.72      110.61      5.25 o 
   5  -4   6       78.69       78.91      5.04 o 
  -6  -3   6        1.33        0.36      1.90 o 
  -5  -3   6        1.84        0.89      1.13 o 
  -4  -3   6       31.36       28.64      3.15 o 
  -3  -3   6     1238.72     1261.30     22.45 o 
  -2  -3   6      727.34      836.91     15.06 o 
  -1  -3   6      406.15      374.05     11.15 o 
   0  -3   6      766.62      732.01     13.18 o 
   1  -3   6        4.92        7.37      1.28 o 
   2  -3   6      722.81      609.56     16.40 o 
   3  -3   6      402.00      411.08     12.04 o 
   4  -3   6       19.41       12.20      2.45 o 
   5  -3   6        9.51        5.06      2.60 o 
  -6  -2   6       17.15       20.42      2.69 o 
  -5  -2   6       28.87       25.41      1.70 o 
  -4  -2   6      184.79      167.69      8.72 o 
  -3  -2   6       50.32       57.61      2.06 o 
  -2  -2   6       96.26      106.54      2.69 o 
  -1  -2   6       44.73       33.78      1.34 o 
   0  -2   6      954.25      850.37     15.08 o 
   1  -2   6      320.08      322.05      9.00 o 
   2  -2   6     1128.30     1152.21     29.33 o 
   3  -2   6      375.66      408.82     11.77 o 
   4  -2   6       26.38       31.16      2.83 o 
   5  -2   6       11.59        6.56      2.46 o 
   6  -2   6       34.95       41.31      3.89 o 
  -6  -1   6        5.09        7.71      2.26 o 
  -5  -1   6        7.07        6.18      2.05 o 
  -4  -1   6       31.89       31.11      2.29 o 
  -3  -1   6      243.85      262.41      5.43 o 
  -2  -1   6     1131.49     1177.61     20.69 o 
  -1  -1   6    11237.05    11416.79    423.79 o 
   0  -1   6      827.73      713.59     12.70 o 
   1  -1   6       99.93      100.79      3.54 o 
   2  -1   6      964.42     1028.89     26.13 o 
   3  -1   6      433.20      436.48     12.20 o 
   4  -1   6      171.65      210.39      7.16 o 
   5  -1   6      153.81      143.49      6.03 o 
   6  -1   6       58.78       65.48      4.53 o 
  -6   0   6        0.00        1.94      2.14 o 
  -5   0   6       56.57       48.90      3.48 o 
  -4   0   6       34.38       38.19      1.78 o 
  -3   0   6      144.64      150.97      3.50 o 
  -2   0   6      612.12      688.62     12.41 o 
  -1   0   6     1778.63     1654.94     31.63 o 
   0   0   6       85.00       74.28      1.77 o 
   1   0   6      219.55      329.69      8.84 o 
   2   0   6      641.21      704.75     18.11 o 
   3   0   6      539.44      527.96     14.19 o 
   4   0   6        1.85       -0.15      1.49 o 
   5   0   6        6.67        6.51      2.06 o 
   6   0   6        8.23        9.71      2.54 o 
  -6   1   6        0.48       -0.12      2.14 o 
  -5   1   6        1.46        0.00      1.79 o 
  -4   1   6        1.59        1.57      1.64 o 
  -3   1   6      264.94      295.15      5.89 o 
  -2   1   6      961.80      954.61     13.63 o 
  -1   1   6      139.36      155.19      2.57 o 
   0   1   6     2545.46     2712.97     66.44 o 
   1   1   6      502.92      436.05      7.93 o 
   2   1   6     2905.30     3225.57     55.19 o 
   3   1   6      254.31      245.70      7.13 o 
   4   1   6        1.45        3.89      1.43 o 
   5   1   6       18.26       24.07      2.41 o 
  -6   2   6       48.23       56.34      4.33 o 
  -5   2   6       19.47       13.71      2.38 o 
  -4   2   6       59.14       54.28      3.57 o 
  -3   2   6        7.78       15.60      1.12 o 
  -2   2   6      186.54      210.77      4.21 o 
  -1   2   6      773.20      819.05     20.92 o 
   0   2   6     2947.59     2885.34     49.28 o 
   1   2   6      567.28      589.33     10.52 o 
   2   2   6     1390.08     1501.20     26.02 o 
   3   2   6      762.82      817.72     20.76 o 
   4   2   6      351.90      386.82      7.72 o 
   5   2   6      134.51      123.36      3.62 o 
   6   2   6       91.00       93.94      5.19 o 
  -6   3   6        0.21       -0.59      2.45 o 
  -5   3   6       32.09       24.31      3.01 o 
  -4   3   6        0.21       -1.56      1.75 o 
  -3   3   6        1.50        2.99      0.95 o 
  -2   3   6       98.84      107.64      4.46 o 
  -1   3   6      557.19      481.27     16.02 o 
   0   3   6     1694.77     1769.50     30.49 o 
   1   3   6      187.55      258.59      4.95 o 
   2   3   6      303.16      317.48      6.02 o 
   3   3   6     1456.17     1547.88     26.97 o 
   4   3   6       70.14       73.69      2.30 o 
   5   3   6      315.90      325.69     10.09 o 
   6   3   6        3.46        4.44      2.43 o 
   7   3   6        1.66        0.59      2.52 o 
  -5   4   6      118.46      131.93      6.24 o 
  -4   4   6      125.97      120.07      5.54 o 
  -3   4   6      427.78      479.99      9.50 o 
  -2   4   6      437.67      376.64      7.52 o 
  -1   4   6      703.54      678.54     12.36 o 
   0   4   6      380.16      352.21      6.67 o 
   1   4   6      116.34       76.05      2.12 o 
   2   4   6     1129.23     1287.99     22.39 o 
   3   4   6      834.70      849.70     15.14 o 
   4   4   6       12.06       11.35      1.91 o 
   5   4   6        7.95        6.81      2.10 o 
   6   4   6        5.93        5.57      2.31 o 
   7   4   6       25.26       23.81      3.27 o 
  -5   5   6        0.65        3.59      2.68 o 
  -4   5   6      111.79      112.83      4.96 o 
  -3   5   6        0.26        5.85      3.50 o 
  -2   5   6       72.16       45.23      3.94 o 
  -1   5   6       63.95       57.92      2.05 o 
   0   5   6      235.48      177.61      3.86 o 
   1   5   6      137.31      117.21      2.76 o 
   2   5   6      694.43      743.80     13.21 o 
   3   5   6       58.24       53.53      2.81 o 
   4   5   6      167.60      172.80      6.12 o 
   5   5   6        3.44        4.25      1.87 o 
   6   5   6       86.32       95.66      5.04 o 
  -5   6   6       63.08       65.18      4.98 o 
  -4   6   6      147.83      152.10      4.63 o 
  -3   6   6       24.30       38.57      2.85 o 
  -2   6   6       41.01       51.67      3.12 o 
  -1   6   6      116.21      104.88      4.24 o 
   0   6   6      630.83      672.98     12.35 o 
   1   6   6      151.07      177.98      3.79 o 
   2   6   6      112.70      108.98      4.14 o 
   3   6   6       25.09       20.81      1.98 o 
   4   6   6      298.34      277.47      8.52 o 
   5   6   6       29.35       28.26      2.83 o 
   6   6   6       72.22       77.65      4.64 o 
  -4   7   6        2.26        2.79      1.72 o 
  -3   7   6      180.89      199.54      6.70 o 
  -2   7   6      172.22      132.83      6.38 o 
  -1   7   6        3.64        3.61      1.13 o 
   0   7   6       74.49       70.36      2.46 o 
   1   7   6      418.60      388.65     10.83 o 
   2   7   6      198.00      218.80      6.90 o 
   3   7   6     1094.63      996.75     25.24 o 
   4   7   6        2.73        5.92      1.90 o 
   5   7   6       28.62       25.87      2.58 o 
   6   7   6        8.66        9.03      2.31 o 
  -4   8   6       38.39       38.80      2.78 o 
  -3   8   6        2.44        5.38      1.41 o 
  -2   8   6       10.64        7.25      1.58 o 
  -1   8   6       18.82       16.85      1.61 o 
   0   8   6      129.99      139.54      3.64 o 
   1   8   6       93.88       83.85      3.93 o 
   2   8   6      792.78      807.84     20.91 o 
   3   8   6        3.29        3.42      1.60 o 
   4   8   6       18.81       17.95      2.33 o 
   5   8   6        0.42        1.08      1.80 o 
   6   8   6       13.95       14.43      2.73 o 
  -3   9   6        3.18        3.15      1.80 o 
  -2   9   6       31.25       44.85      2.57 o 
  -1   9   6      107.23       98.99      3.31 o 
   0   9   6       18.73       24.56      2.52 o 
   1   9   6       10.34        9.70      2.11 o 
   2   9   6       41.17       51.65      3.28 o 
   3   9   6        1.36        0.44      1.63 o 
   4   9   6       71.10       63.51      3.77 o 
   5   9   6        4.44        4.44      2.10 o 
   6   9   6       19.30       19.44      2.97 o 
  -2  10   6       13.08        6.50      1.80 o 
  -1  10   6        0.52        0.94      2.21 o 
   0  10   6       19.59       21.23      2.57 o 
   1  10   6        3.94        4.52      2.07 o 
   2  10   6       29.41       23.23      2.65 o 
   3  10   6      562.80      511.17     14.39 o 
   4  10   6       20.06       18.08      2.62 o 
   5  10   6       20.94       25.44      2.92 o 
  -1  11   6        1.02        3.46      2.52 o 
   0  11   6        6.08        3.13      2.45 o 
   1  11   6        6.49        6.58      2.19 o 
   2  11   6       22.98       23.22      2.89 o 
   3  11   6       14.91       15.32      2.66 o 
   4  11   6        0.12       -0.44      2.03 o 
   5  11   6        0.05        0.54      2.21 o 
   0  12   6        1.87        2.03      2.62 o 
   1  12   6        0.02       -2.02      2.27 o 
   2  12   6        5.21        7.22      2.34 o 
   3  12   6        5.36        3.75      2.49 o 
   4  12   6       86.49       78.13      4.80 o 
  -4 -10   7       37.36       37.39      3.90 o 
  -3 -10   7        0.17        2.53      2.66 o 
  -2 -10   7      124.69      131.10      5.91 o 
  -1 -10   7        1.17       -1.72      2.17 o 
   1 -10   7        6.02        3.36      2.56 o 
  -4  -9   7        1.22        1.94      2.48 o 
  -3  -9   7        2.61        2.43      2.43 o 
  -2  -9   7        3.36        7.18      2.39 o 
  -1  -9   7        8.31        8.22      2.34 o 
   0  -9   7       86.61       90.62      3.97 o 
   1  -9   7      100.57      104.53      5.34 o 
   2  -9   7       15.47       15.48      2.97 o 
  -5  -8   7       10.10        9.36      2.95 o 
  -4  -8   7        1.14        3.00      2.43 o 
  -3  -8   7        0.02        0.70      2.19 o 
  -2  -8   7        3.59        7.99      2.25 o 
  -1  -8   7      231.15      235.44      5.54 o 
   0  -8   7       14.36       14.31      1.68 o 
   1  -8   7        4.82        5.42      2.21 o 
   2  -8   7       38.39       38.34      3.55 o 
   3  -8   7       13.07       13.83      3.07 o 
  -5  -7   7       40.16       43.91      3.90 o 
  -4  -7   7      193.46      195.69      7.45 o 
  -3  -7   7       20.75       21.74      2.56 o 
  -2  -7   7      424.78      458.86      9.24 o 
  -1  -7   7      186.63      183.94      5.88 o 
   0  -7   7       13.10       15.53      1.57 o 
   1  -7   7       12.70       15.07      2.38 o 
   2  -7   7      111.74      121.01      5.52 o 
   3  -7   7       44.64       47.53      3.93 o 
  -6  -6   7        0.71        2.29      2.45 o 
  -5  -6   7       28.54       29.95      3.22 o 
  -4  -6   7        9.25        8.91      2.45 o 
  -3  -6   7       38.11       41.02      2.21 o 
  -2  -6   7        8.38       10.25      1.33 o 
  -1  -6   7      283.95      289.10      6.12 o 
   0  -6   7       95.27       76.67      2.70 o 
   1  -6   7      720.63      744.14     20.10 o 
   2  -6   7        4.21        7.30      2.14 o 
   3  -6   7        8.23        8.95      2.43 o 
   4  -6   7        1.91        1.12      2.58 o 
  -6  -5   7        1.23       -0.74      2.23 o 
  -5  -5   7      168.36      163.75      6.51 o 
  -4  -5   7        3.88        3.23      1.25 o 
  -3  -5   7      156.22      159.45      4.08 o 
  -2  -5   7        4.22        3.60      1.02 o 
  -1  -5   7      354.50      319.98      6.51 o 
   0  -5   7      191.09      177.46      4.20 o 
   1  -5   7      391.50      384.35     11.22 o 
   2  -5   7      113.77      123.48      5.29 o 
   3  -5   7       98.68       96.74      4.92 o 
   4  -5   7        0.39       -3.17      2.11 o 
  -6  -4   7        8.48        6.51      2.42 o 
  -5  -4   7        7.50        7.22      1.46 o 
  -4  -4   7        4.92        5.25      1.23 o 
  -3  -4   7      206.58      182.50      5.19 o 
  -2  -4   7      374.32      358.56      7.14 o 
  -1  -4   7      752.24      724.35     13.23 o 
   0  -4   7       40.79       25.46      1.43 o 
   1  -4   7       63.80       70.06      3.36 o 
   2  -4   7      932.00      936.24     24.65 o 
   3  -4   7       16.81       25.37      2.61 o 
   4  -4   7       18.24       17.66      2.88 o 
   5  -4   7       44.82       47.00      4.10 o 
  -6  -3   7        7.23       11.48      2.26 o 
  -5  -3   7       33.07       33.62      2.01 o 
  -4  -3   7      428.16      444.38      9.32 o 
  -3  -3   7      151.86      151.90      3.84 o 
  -2  -3   7       70.56       59.62      2.04 o 
  -1  -3   7      105.70       96.28      2.66 o 
   0  -3   7      464.01      395.16      7.61 o 
   1  -3   7      217.02      220.13      6.89 o 
   2  -3   7      678.83      657.25     17.70 o 
   3  -3   7      103.14      120.77      5.13 o 
   4  -3   7        6.95        4.53      2.23 o 
   5  -3   7       16.52       11.66      2.87 o 
  -6  -2   7       11.18       18.26      2.72 o 
  -5  -2   7       13.96       12.59      1.46 o 
  -4  -2   7      581.27      621.40     11.85 o 
  -3  -2   7      253.35      238.99      5.21 o 
  -2  -2   7      381.79      429.34      8.20 o 
  -1  -2   7     1003.10      936.95     16.64 o 
   0  -2   7      941.89      919.46     16.36 o 
   1  -2   7     2911.53     3273.16     80.46 o 
   2  -2   7      603.56      649.50     17.25 o 
   3  -2   7      124.20      127.73      5.07 o 
   4  -2   7       57.15       44.45      3.46 o 
   5  -2   7       54.70       57.38      4.36 o 
   6  -2   7       17.68       22.24      3.51 o 
  -6  -1   7       36.39       38.65      3.52 o 
  -5  -1   7       22.29       24.09      2.69 o 
  -4  -1   7        0.50        0.19      0.90 o 
  -3  -1   7       18.42       22.22      1.31 o 
  -2  -1   7      512.52      519.13     10.70 o 
  -1  -1   7      857.07      820.96     14.61 o 
   0  -1   7       17.06       16.48      0.98 o 
   1  -1   7      938.35     1083.06     27.31 o 
   2  -1   7      156.54      130.17      4.61 o 
   3  -1   7      302.79      321.79      9.51 o 
   4  -1   7       18.25       12.42      2.17 o 
   5  -1   7       64.08       66.54      4.36 o 
   6  -1   7        0.19       -1.06      2.37 o 
  -6   0   7       29.78       24.66      3.09 o 
  -5   0   7       81.35       82.76      4.52 o 
  -4   0   7        1.20        2.01      0.89 o 
  -3   0   7       51.10       66.86      2.41 o 
  -2   0   7      347.76      308.24      5.32 o 
  -1   0   7       28.88       47.36      1.71 o 
   0   0   7      418.39      381.17      6.99 o 
   1   0   7      289.19      272.24      5.24 o 
   2   0   7     2156.85     2274.61     56.21 o 
   3   0   7      604.30      628.13     16.65 o 
   4   0   7       72.39       62.03      3.44 o 
   5   0   7      107.03       99.38      4.86 o 
   6   0   7        8.55       13.88      2.68 o 
  -6   1   7       30.70       39.51      3.66 o 
  -5   1   7       12.09       15.38      2.56 o 
  -4   1   7      235.59      237.60      7.94 o 
  -3   1   7       19.46        7.74      1.08 o 
  -2   1   7      291.51      295.06      4.59 o 
  -1   1   7     2324.48     2420.46     33.76 o 
   0   1   7        6.11        8.40      0.62 o 
   1   1   7      778.23      896.34     15.77 o 
   2   1   7     3212.65     3622.11     61.98 o 
   3   1   7        6.03        8.31      1.30 o 
   4   1   7        1.87        0.54      1.37 o 
   5   1   7       55.40       60.78      3.69 o 
   6   1   7       91.56      107.03      5.73 o 
  -6   2   7        8.63        5.09      2.62 o 
  -5   2   7       39.60       40.92      3.51 o 
  -4   2   7       15.87        6.65      2.00 o 
  -3   2   7        2.95        7.17      1.65 o 
  -2   2   7       26.47       37.83      1.15 o 
  -1   2   7     2085.07     1269.12     30.83 o 
   0   2   7       95.41       77.95      1.97 o 
   1   2   7      630.72      763.22     13.54 o 
   2   2   7      284.02      282.50      5.54 o 
   3   2   7      633.83      648.65     11.91 o 
   4   2   7        5.38        4.54      1.06 o 
   5   2   7      107.91      117.98      5.42 o 
   6   2   7       53.73       59.99      4.29 o 
  -6   3   7       26.74       24.05      3.44 o 
  -5   3   7       55.00       59.33      4.25 o 
  -4   3   7       18.50       32.89      3.03 o 
  -3   3   7      289.40      336.74     14.56 o 
  -2   3   7      668.80      644.58     20.32 o 
  -1   3   7      718.58      742.34     19.47 o 
   0   3   7      213.38      208.71      4.21 o 
   1   3   7      758.46      939.07     16.51 o 
   2   3   7     1020.76     1095.79     19.26 o 
   3   3   7     1081.30     1107.43     19.59 o 
   4   3   7      719.88      735.24     13.54 o 
   5   3   7       26.51       29.73      2.96 o 
   6   3   7        0.47       -0.24      2.30 o 
  -5   4   7       39.79       33.98      3.54 o 
  -4   4   7      133.51      153.03      6.44 o 
  -3   4   7      357.53      304.90     10.84 o 
  -2   4   7      157.58      122.63     12.63 o 
  -1   4   7        5.05        3.92      0.80 o 
   0   4   7      160.51      143.24      3.22 o 
   1   4   7      218.38      205.08      4.15 o 
   2   4   7      944.17      950.49     16.78 o 
   3   4   7      244.47      231.75     13.14 o 
   4   4   7       93.33      107.62      4.63 o 
   5   4   7       55.89       59.70      3.90 o 
   6   4   7        4.41        7.86      2.57 o 
  -5   5   7       30.62       33.79      3.61 o 
  -4   5   7       53.05       47.62      2.53 o 
  -3   5   7        1.19        8.80      2.22 o 
  -2   5   7      227.25      227.13     19.03 o 
  -1   5   7      990.75     1020.67     18.34 o 
   0   5   7       84.74       79.97      2.25 o 
   1   5   7      241.71      262.82      5.22 o 
   2   5   7       68.43       62.97      1.80 o 
   3   5   7      251.39      221.93      6.91 o 
   4   5   7      185.44      187.63      6.47 o 
   5   5   7      364.18      381.98     11.42 o 
   6   5   7        7.65        8.54      2.62 o 
  -5   6   7        6.28        6.67      3.04 o 
  -4   6   7       21.12       27.64      2.17 o 
  -3   6   7       49.96       70.83      4.72 o 
  -2   6   7       88.08       66.78      2.67 o 
  -1   6   7      731.18      778.80     14.40 o 
   0   6   7      119.27      111.00      2.96 o 
   1   6   7       10.83       15.11      2.66 o 
   2   6   7      308.97      301.51      8.69 o 
   3   6   7      609.12      529.03     14.30 o 
   4   6   7       89.35       98.19      4.32 o 
   5   6   7       77.24       71.37      4.18 o 
   6   6   7       13.03       11.61      2.69 o 
  -4   7   7       45.52       64.69      4.01 o 
  -3   7   7       75.78       53.06      2.80 o 
  -2   7   7        0.37       -0.22      1.26 o 
  -1   7   7       17.16       19.96      1.56 o 
   0   7   7      171.97      190.28      4.40 o 
   1   7   7       73.59       69.35      3.48 o 
   2   7   7      251.85      232.02      7.20 o 
   3   7   7      263.31      219.79      7.10 o 
   4   7   7       93.30       93.77      4.43 o 
   5   7   7        7.87       10.35      2.31 o 
   6   7   7       54.12       58.45      4.18 o 
  -4   8   7        1.86        0.81      1.52 o 
  -3   8   7        0.15        2.32      1.70 o 
  -2   8   7       15.40       20.92      2.00 o 
  -1   8   7       68.69       71.02      4.25 o 
   0   8   7      297.18      320.30      9.52 o 
   1   8   7      432.02      410.31     11.53 o 
   2   8   7      108.84      106.69      4.56 o 
   3   8   7        4.70        6.56      1.88 o 
   4   8   7       40.56       30.19      2.81 o 
   5   8   7       50.93       51.31      3.75 o 
   6   8   7       23.77       26.73      3.20 o 
  -3   9   7        0.18        0.04      1.70 o 
  -2   9   7       18.72       14.11      3.28 o 
  -1   9   7        8.97       13.18      1.65 o 
   0   9   7        1.46        1.90      1.70 o 
   1   9   7        6.36       10.82      2.04 o 
   2   9   7      131.07      118.29      5.03 o 
   3   9   7       10.98        9.74      2.15 o 
   4   9   7        0.53        1.45      2.00 o 
   5   9   7       26.15       33.81      3.09 o 
   6   9   7        0.30        2.57      2.45 o 
  -2  10   7        0.05        0.48      1.60 o 
  -1  10   7       22.04       24.07      2.89 o 
   0  10   7        7.03        6.13      2.18 o 
   1  10   7       19.90       22.59      2.70 o 
   2  10   7       67.80       66.47      3.75 o 
   3  10   7       21.50       23.07      2.68 o 
   4  10   7        0.07        0.11      2.04 o 
   5  10   7        1.04        1.59      2.25 o 
  -1  11   7        9.14        9.52      2.64 o 
   0  11   7        9.03       14.19      2.70 o 
   1  11   7        0.18        1.22      2.10 o 
   2  11   7       32.35       35.87      3.35 o 
   3  11   7       49.92       40.83      3.47 o 
   4  11   7       26.86       22.76      2.80 o 
   0  12   7       21.63       25.82      3.31 o 
   1  12   7       24.43       23.22      2.91 o 
   2  12   7        1.07        3.01      2.43 o 
   3  12   7       26.18       23.43      3.07 o 
  -3 -10   8       40.01       45.16      4.05 o 
  -2 -10   8       22.51       23.78      3.23 o 
  -1 -10   8       43.17       45.40      3.73 o 
  -4  -9   8        8.25        8.74      2.96 o 
  -3  -9   8        0.58       -0.28      2.52 o 
  -2  -9   8       22.40       23.42      3.03 o 
  -1  -9   8       73.94       72.66      3.03 o 
   0  -9   8       67.75       74.31      3.23 o 
   1  -9   8       12.24       14.72      2.91 o 
  -5  -8   8        1.33        1.32      2.73 o 
  -4  -8   8       11.79        9.13      2.85 o 
  -3  -8   8       21.97       25.88      2.99 o 
  -2  -8   8      311.17      318.44     10.00 o 
  -1  -8   8      113.50      113.78      3.63 o 
   0  -8   8        0.39        0.18      1.38 o 
   1  -8   8       25.99       30.91      3.19 o 
   2  -8   8       42.47       46.24      3.85 o 
  -5  -7   8       34.14       40.51      3.89 o 
  -4  -7   8       10.20        8.70      2.70 o 
  -3  -7   8        2.75       -0.73      2.06 o 
  -2  -7   8      168.55      156.76      4.15 o 
  -1  -7   8        0.98       -0.21      1.21 o 
   0  -7   8       40.69       36.52      2.42 o 
   1  -7   8      296.06      314.49     10.14 o 
   2  -7   8       84.12       89.15      4.95 o 
   3  -7   8       31.79       23.14      3.30 o 
  -6  -6   8        3.94        6.91      2.85 o 
  -5  -6   8       11.39       12.94      2.74 o 
  -4  -6   8        2.60        4.02      2.34 o 
  -3  -6   8      114.88      130.21      3.81 o 
  -2  -6   8        8.94       12.01      1.44 o 
  -1  -6   8      357.73      331.41      6.96 o 
   0  -6   8      270.47      277.43      6.14 o 
   1  -6   8       36.88       44.97      3.46 o 
   2  -6   8      139.03      153.11      6.31 o 
   3  -6   8        6.38        4.75      2.48 o 
   4  -6   8        4.62        3.47      2.84 o 
  -6  -5   8       24.52       24.71      3.22 o 
  -5  -5   8       88.59       85.30      4.79 o 
  -4  -5   8       83.02       84.21      3.13 o 
  -3  -5   8        0.34        0.42      1.12 o 
  -2  -5   8      588.24      570.61     10.91 o 
  -1  -5   8      110.25       99.79      2.97 o 
   0  -5   8      675.08      702.86     13.17 o 
   1  -5   8        5.22        4.18      1.86 o 
   2  -5   8      208.91      225.13      7.86 o 
   3  -5   8       12.75       14.25      2.68 o 
   4  -5   8       75.01       72.98      4.67 o 
  -6  -4   8        9.04        8.56      2.57 o 
  -5  -4   8       37.10       37.27      2.21 o 
  -4  -4   8        0.88        2.13      1.23 o 
  -3  -4   8       98.13       95.37      3.00 o 
  -2  -4   8      876.22      844.98     15.47 o 
  -1  -4   8      109.13       88.43      2.68 o 
   0  -4   8        2.81        1.39      0.95 o 
   1  -4   8      848.57      855.70     22.51 o 
   2  -4   8      234.94      252.63      8.22 o 
   3  -4   8        1.03       -1.49      2.00 o 
   4  -4   8       92.21       87.16      5.04 o 
   5  -4   8        0.39       -1.88      2.58 o 
  -5  -3   8      330.37      332.00      7.34 o 
  -4  -3   8      204.37      194.92      4.86 o 
  -3  -3   8      115.81      111.34      4.34 o 
  -2  -3   8       11.62        8.89      1.04 o 
  -1  -3   8      169.20      146.93      5.33 o 
   0  -3   8       68.81       60.02      2.18 o 
   1  -3   8     1831.52     1883.84     47.14 o 
   2  -3   8      435.90      458.49     13.04 o 
   3  -3   8      110.68      101.53      4.79 o 
   4  -3   8       52.83       52.26      3.93 o 
   5  -3   8       24.19       34.99      3.67 o 
  -6  -2   8       43.06       30.11      3.22 o 
  -5  -2   8        2.00        0.77      1.16 o 
  -4  -2   8        6.78        5.29      1.25 o 
  -3  -2   8       12.33       11.74      1.24 o 
  -2  -2   8      828.02      832.21     15.07 o 
  -1  -2   8      803.17      806.58     14.54 o 
   0  -2   8     2366.85     2720.26     67.09 o 
   1  -2   8       80.60       80.96      3.50 o 
   2  -2   8      303.74      298.84      8.97 o 
   3  -2   8        9.23       18.79      2.30 o 
   4  -2   8       64.57       63.28      3.97 o 
   5  -2   8      128.11      140.56      6.23 o 
  -6  -1   8        0.19        0.23      2.00 o 
  -5  -1   8       23.93       19.09      2.65 o 
  -4  -1   8      238.73      256.11      5.65 o 
  -3  -1   8      127.49      114.72      3.09 o 
  -2  -1   8      573.70      616.63     11.35 o 
  -1  -1   8        6.24        2.72      0.79 o 
   0  -1   8       16.69       19.61      1.75 o 
   1  -1   8      168.10      168.93      5.39 o 
   2  -1   8     1045.40     1094.62     27.97 o 
   3  -1   8       59.83       70.41      3.61 o 
   4  -1   8      302.78      287.35      9.17 o 
   5  -1   8       54.11       59.52      4.22 o 
   6  -1   8        2.03        3.61      2.49 o 
  -6   0   8       21.84       27.59      3.36 o 
  -5   0   8       85.31       98.84      5.04 o 
  -4   0   8        1.51        0.06      0.93 o 
  -3   0   8      165.63      143.36      3.50 o 
  -2   0   8       21.40       19.84      1.94 o 
  -1   0   8       73.15       38.17      1.07 o 
   0   0   8      440.11      480.07      8.96 o 
   1   0   8     3782.92     4180.31     71.32 o 
   2   0   8      694.51      652.37     17.09 o 
   3   0   8      259.69      283.77      8.50 o 
   4   0   8       28.03       25.84      2.43 o 
   5   0   8       45.87       49.20      3.57 o 
   6   0   8       34.06       47.30      3.77 o 
  -6   1   8        7.43        7.10      2.54 o 
  -5   1   8       40.17       38.61      3.32 o 
  -4   1   8      135.15      100.16      4.75 o 
  -3   1   8      203.19      227.78      4.86 o 
  -2   1   8      394.03      395.61      6.03 o 
  -1   1   8     2037.93     2043.99     55.16 o 
   0   1   8      563.67      580.11     10.42 o 
   1   1   8      955.94     1017.95     17.91 o 
   2   1   8      617.54      619.93     11.34 o 
   3   1   8      152.07      159.23      3.78 o 
   4   1   8      206.63      203.42      6.65 o 
   5   1   8      365.75      400.10      8.48 o 
   6   1   8        6.02        7.57      2.80 o 
  -6   2   8        4.08        4.26      2.54 o 
  -5   2   8       17.27       11.97      2.58 o 
  -4   2   8       49.54       73.21      4.24 o 
  -3   2   8       96.49      111.44      2.98 o 
  -2   2   8     1750.37     1868.75     26.32 o 
  -1   2   8      107.34       98.78      2.94 o 
   0   2   8      531.04      599.77     10.81 o 
   1   2   8      464.23      518.21      9.49 o 
   2   2   8     1241.25     1194.20     21.00 o 
   3   2   8        9.49        6.39      0.97 o 
   4   2   8      750.76      781.15     14.48 o 
   5   2   8       37.92       43.37      3.39 o 
   6   2   8        4.88        1.96      2.42 o 
  -5   3   8       72.64       77.58      4.59 o 
  -4   3   8        8.37       17.34      2.50 o 
  -3   3   8      616.15      554.83     21.54 o 
  -2   3   8       19.71       17.01      2.38 o 
  -1   3   8       66.70       57.11      3.11 o 
   0   3   8        0.15        0.64      0.59 o 
   1   3   8      932.48      974.92     17.20 o 
   2   3   8      675.66      656.67     11.93 o 
   3   3   8      617.55      733.72     13.36 o 
   4   3   8       26.59       23.46      2.48 o 
   5   3   8       22.64       24.91      2.72 o 
   6   3   8      121.76      133.32      6.19 o 
  -5   4   8       12.06       10.78      2.77 o 
  -4   4   8       39.75       20.27      2.73 o 
  -3   4   8        0.13        1.83      1.06 o 
  -2   4   8       51.71       55.77      2.17 o 
  -1   4   8      796.16      870.80     15.71 o 
   0   4   8       46.02       42.42      1.61 o 
   1   4   8      618.96      572.11     10.41 o 
   2   4   8      983.76     1005.25     17.79 o 
   3   4   8       10.40        6.13      0.91 o 
   4   4   8        2.73        4.21      1.86 o 
   5   4   8      460.00      474.11     13.68 o 
   6   4   8        4.42        6.43      2.45 o 
  -5   5   8       21.05       16.51      3.23 o 
  -4   5   8        5.78       15.24      2.05 o 
  -3   5   8      148.10      189.69      4.88 o 
  -2   5   8      605.80      631.76     12.12 o 
  -1   5   8       94.75      102.62      2.86 o 
   0   5   8       32.56       26.87      1.41 o 
   1   5   8      505.11      532.82      9.83 o 
   2   5   8      477.09      399.10      7.55 o 
   3   5   8       90.97       71.64      3.58 o 
   4   5   8      652.75      717.71     19.16 o 
   5   5   8       43.13       46.30      3.52 o 
   6   5   8       10.75       12.48      2.69 o 
  -4   6   8       20.48       31.16      3.97 o 
  -3   6   8      112.77       90.93      3.99 o 
  -2   6   8       48.60       45.65      2.38 o 
  -1   6   8      136.24      115.24      6.93 o 
   0   6   8      207.27      227.30      4.92 o 
   1   6   8      353.20      331.31      6.50 o 
   2   6   8      428.19      396.12     11.02 o 
   3   6   8       24.97       14.64      1.92 o 
   4   6   8      380.41      391.20     11.45 o 
   5   6   8        3.98        1.59      2.13 o 
   6   6   8       12.79       14.65      2.95 o 
  -4   7   8       11.54       18.04      2.80 o 
  -3   7   8        4.57       -0.13      1.45 o 
  -2   7   8       30.16       31.94      5.06 o 
  -1   7   8      135.94      174.34      4.40 o 
   0   7   8        5.89        3.78      1.07 o 
   1   7   8      385.60      373.51     10.59 o 
   2   7   8      181.87      159.86      5.68 o 
   3   7   8       41.36       46.75      3.00 o 
   4   7   8       23.05       16.47      2.43 o 
   5   7   8      230.34      213.99      7.65 o 
   6   7   8        0.91        3.96      2.46 o 
  -3   8   8       19.75       26.15      2.34 o 
  -2   8   8       54.78       54.97      8.50 o 
  -1   8   8       24.28       38.47      4.14 o 
   0   8   8      177.69      172.10      6.16 o 
   1   8   8        8.63        8.57      1.78 o 
   2   8   8      109.36      103.14      4.55 o 
   3   8   8        1.39        2.74      1.84 o 
   4   8   8        1.18        1.00      1.80 o 
   5   8   8       87.50       81.83      4.61 o 
   6   8   8        0.31       -1.10      2.34 o 
  -3   9   8       21.62       37.44      2.77 o 
  -2   9   8       34.59       44.13      5.40 o 
  -1   9   8        6.72        5.81      2.00 o 
   0   9   8       28.91       32.35      2.76 o 
   1   9   8       11.46        9.77      2.03 o 
   2   9   8      153.67      141.25      5.60 o 
   3   9   8       44.58       34.84      3.01 o 
   4   9   8      118.16      116.00      5.23 o 
   5   9   8        4.41        6.05      2.39 o 
  -2  10   8       14.08       12.93      2.96 o 
  -1  10   8        0.90       -1.44      1.96 o 
   0  10   8       36.15       48.65      3.54 o 
   1  10   8      134.23      135.98      5.65 o 
   2  10   8       54.85       51.56      3.71 o 
   3  10   8       20.99       23.96      2.83 o 
   4  10   8        2.91        7.84      2.41 o 
   5  10   8        4.39        3.46      2.45 o 
  -1  11   8       10.01       16.22      2.80 o 
   0  11   8        2.88        2.07      2.26 o 
   1  11   8       13.02       18.83      2.80 o 
   2  11   8        1.12        4.41      2.31 o 
   3  11   8        0.03        3.40      2.21 o 
   4  11   8        2.01        2.00      2.18 o 
   0  12   8       15.81       14.15      2.99 o 
   1  12   8        6.83        5.09      2.37 o 
   2  12   8       17.36       17.93      3.04 o 
   3  12   8       11.02       10.48      2.72 o 
  -2 -10   9       30.77       33.52      3.67 o 
  -1 -10   9        1.32       -2.74      2.46 o 
  -4  -9   9       18.72       18.63      3.27 o 
  -3  -9   9        0.21       -1.83      2.22 o 
  -2  -9   9        7.59        9.52      2.72 o 
  -1  -9   9        1.82        4.57      2.19 o 
   0  -9   9       10.35       13.87      2.58 o 
   1  -9   9       19.00       17.07      3.03 o 
  -4  -8   9        2.71        3.93      2.81 o 
  -3  -8   9       83.65       84.40      5.02 o 
  -2  -8   9       29.48       23.58      3.09 o 
  -1  -8   9       25.28       29.11      2.11 o 
   0  -8   9        8.54        8.03      1.96 o 
   1  -8   9       80.74       92.77      5.02 o 
   2  -8   9        5.94       11.91      3.03 o 
  -5  -7   9        1.24       -0.03      2.53 o 
  -4  -7   9        0.16       -2.31      2.46 o 
  -3  -7   9       48.32       46.74      3.77 o 
  -2  -7   9        4.59        3.93      1.44 o 
  -1  -7   9       11.55        9.70      1.57 o 
   0  -7   9      171.19      177.94      4.73 o 
   1  -7   9       74.67       88.98      4.80 o 
   2  -7   9        7.65        2.45      2.41 o 
   3  -7   9        2.60        4.30      2.80 o 
  -5  -6   9       40.17       41.30      3.75 o 
  -4  -6   9        0.19       -0.38      2.27 o 
  -3  -6   9        5.21        7.40      1.53 o 
  -2  -6   9       15.37       16.93      1.80 o 
  -1  -6   9        0.44        0.71      1.22 o 
   0  -6   9       62.41       61.07      2.96 o 
   1  -6   9      115.17      112.78      5.15 o 
   2  -6   9       13.23       13.84      2.66 o 
   3  -6   9        1.91        0.27      2.48 o 
  -6  -5   9       19.00       17.69      3.28 o 
  -5  -5   9       14.84       14.80      2.83 o 
  -4  -5   9       23.87       24.45      1.98 o 
  -3  -5   9       60.47       53.57      5.13 o 
  -2  -5   9      608.46      600.15     11.50 o 
  -1  -5   9       56.38       63.86      2.51 o 
   0  -5   9      165.40      163.89      4.22 o 
   1  -5   9      494.28      476.16     13.61 o 
   2  -5   9       22.27       23.64      2.78 o 
   3  -5   9      122.91      113.76      5.72 o 
   4  -5   9       50.89       52.68      4.44 o 
  -6  -4   9        0.09       -3.03      2.02 o 
  -5  -4   9      112.49      119.00      3.92 o 
  -4  -4   9       45.68       35.38      2.15 o 
  -3  -4   9      288.88      289.96      6.37 o 
  -2  -4   9       19.09       17.35      2.57 o 
  -1  -4   9       45.62       34.29      1.83 o 
   0  -4   9      339.84      342.10      7.08 o 
   1  -4   9      491.01      482.70     13.61 o 
   2  -4   9       10.74        6.93      2.09 o 
   3  -4   9       24.39       32.52      3.22 o 
   4  -4   9       32.61       28.76      3.27 o 
  -5  -3   9       26.08       23.59      1.99 o 
  -4  -3   9       10.20        6.90      1.42 o 
  -3  -3   9        4.18        2.62      1.13 o 
  -2  -3   9      120.91      116.43      3.15 o 
  -1  -3   9       87.42       68.17      2.80 o 
   0  -3   9     1379.43     1462.31     36.91 o 
   1  -3   9      127.38      118.29      4.70 o 
   2  -3   9        0.53        1.14      1.79 o 
   3  -3   9        1.60        2.95      2.09 o 
   4  -3   9      190.21      189.62      7.44 o 
   5  -3   9       24.00       29.73      3.62 o 
  -6  -2   9        0.20        0.28      2.06 o 
  -5  -2   9        2.97        0.55      1.28 o 
  -4  -2   9        2.56        6.73      1.33 o 
  -3  -2   9      158.97      170.78      5.27 o 
  -2  -2   9      141.10      122.91      3.21 o 
  -1  -2   9        1.12        1.16      0.88 o 
   0  -2   9      370.43      371.07     10.40 o 
   1  -2   9      899.56      852.71     22.14 o 
   2  -2   9      121.80      105.12      4.56 o 
   3  -2   9      218.30      219.28      7.44 o 
   4  -2   9      179.95      195.67      7.32 o 
   5  -2   9        0.31        0.43      2.43 o 
  -6  -1   9       27.72       27.15      3.24 o 
  -5  -1   9       14.49       22.72      2.73 o 
  -4  -1   9       14.54       22.10      1.73 o 
  -3  -1   9      251.74      252.32      5.47 o 
  -2  -1   9      119.38      111.88      5.06 o 
  -1  -1   9      141.55      136.69      3.94 o 
   0  -1   9      276.06      279.87      6.87 o 
   1  -1   9     3612.12     3569.28     87.70 o 
   2  -1   9       69.69       50.14      2.99 o 
   3  -1   9      482.44      488.30     13.74 o 
   4  -1   9       45.16       42.81      3.22 o 
   5  -1   9       32.15       40.36      3.51 o 
  -6   0   9        6.15        9.58      2.58 o 
  -5   0   9       13.28       19.56      2.74 o 
  -4   0   9        9.54       20.07      2.43 o 
  -3   0   9      127.54      105.59      2.96 o 
  -2   0   9      560.87      588.99     19.84 o 
  -1   0   9        8.26       12.16      0.67 o 
   0   0   9     1280.33     1447.97     31.67 o 
   1   0   9      775.53      735.88     13.24 o 
   2   0   9        4.14        5.04      0.92 o 
   3   0   9       15.88       21.67      2.13 o 
   4   0   9      413.55      430.25     12.51 o 
   5   0   9       95.64      114.15      5.34 o 
  -6   1   9        7.38        2.29      2.42 o 
  -5   1   9        3.03        3.23      2.17 o 
  -4   1   9       13.22       27.46      2.76 o 
  -3   1   9      309.02      307.16      6.31 o 
  -2   1   9      421.71      428.36     43.83 o 
  -1   1   9      354.24      362.18      6.87 o 
   0   1   9      477.96      458.14      8.44 o 
   1   1   9      620.05      655.80     13.55 o 
   2   1   9       68.41       52.70      1.93 o 
   3   1   9       59.66       64.93      2.36 o 
   4   1   9      618.13      672.94     12.80 o 
   5   1   9        0.59        3.09      1.44 o 
   6   1   9        3.79        1.24      2.65 o 
  -5   2   9        8.74        4.91      2.33 o 
  -4   2   9       28.74       43.17      3.23 o 
  -3   2   9       87.23       66.83      3.59 o 
  -2   2   9        3.54        3.35      1.13 o 
  -1   2   9      106.80      154.88      3.52 o 
   0   2   9       80.94       86.19      3.35 o 
   1   2   9     1225.58     1280.36     22.43 o 
   2   2   9      102.53       78.47      3.22 o 
   3   2   9      467.30      479.94      9.19 o 
   4   2   9       46.97       46.23      2.24 o 
   5   2   9       17.81       19.26      2.74 o 
   6   2   9       20.82       24.86      3.31 o 
  -5   3   9        0.05        1.64      2.37 o 
  -4   3   9        3.17       -0.77      1.90 o 
  -3   3   9       40.92       25.25      2.60 o 
  -2   3   9        1.21        1.23      0.52 o 
  -1   3   9      187.80      223.36      4.75 o 
   0   3   9      901.40      949.17     16.83 o 
   1   3   9      185.75      143.78      3.29 o 
   2   3   9      513.70      537.78     17.45 o 
   3   3   9      121.49      147.01      3.55 o 
   4   3   9      391.85      408.04     11.87 o 
   5   3   9      111.53      126.20      5.45 o 
   6   3   9       23.76       21.11      3.11 o 
  -5   4   9        9.56        5.81      2.68 o 
  -4   4   9        0.75       -2.39      2.04 o 
  -3   4   9       68.78       81.19      5.50 o 
  -2   4   9      893.95      972.47     17.75 o 
  -1   4   9       23.59       13.91      1.16 o 
   0   4   9      581.97      563.08     10.40 o 
   1   4   9      249.27      204.12      4.29 o 
   2   4   9       61.57       38.25      1.68 o 
   3   4   9        6.83       15.07      2.04 o 
   4   4   9      495.45      493.91     13.94 o 
   5   4   9       28.97       37.26      3.31 o 
   6   4   9        4.63       -0.03      2.49 o 
  -5   5   9        6.96       12.00      3.03 o 
  -4   5   9        1.45       -1.40      2.19 o 
  -3   5   9        3.44        2.85      1.29 o 
  -2   5   9       54.38       61.25      2.51 o 
  -1   5   9        0.10        2.93      0.96 o 
   0   5   9       20.67       17.03      1.17 o 
   1   5   9      728.02      765.05     13.83 o 
   2   5   9       50.59       33.97      1.53 o 
   3   5   9       83.18      103.99      4.32 o 
   4   5   9      245.11      236.39      7.91 o 
   5   5   9        2.58        4.72      2.19 o 
   6   5   9       19.72       23.14      3.28 o 
  -4   6   9        0.01        1.51      1.52 o 
  -3   6   9      156.86      149.88      4.45 o 
  -2   6   9       99.57       74.09      2.85 o 
  -1   6   9      179.29      249.65      5.57 o 
   0   6   9      209.94      195.93      4.48 o 
   1   6   9      609.67      601.46     11.16 o 
   2   6   9       20.44       12.63      1.78 o 
   3   6   9      156.58      170.15      6.09 o 
   4   6   9      212.26      217.98      7.49 o 
   5   6   9        6.37       10.71      2.60 o 
   6   6   9        9.82       11.61      2.92 o 
  -4   7   9        4.78        2.73      1.70 o 
  -3   7   9        0.49        2.02      1.50 o 
  -2   7   9        5.51        8.36      1.88 o 
  -1   7   9       74.10       95.62      5.10 o 
   0   7   9      367.15      334.07      7.44 o 
   1   7   9       14.94       18.63      2.09 o 
   2   7   9        0.61        0.26      1.53 o 
   3   7   9        9.32        6.35      1.88 o 
   4   7   9      108.61      101.39      4.86 o 
   5   7   9       46.15       42.11      3.48 o 
   6   7   9       17.85       20.00      3.15 o 
  -3   8   9        0.29       -1.43      1.56 o 
  -2   8   9       10.29       16.70      1.89 o 
  -1   8   9        0.39       -0.95      1.27 o 
   0   8   9        0.59        1.74      1.59 o 
   1   8   9       49.90       49.24      3.09 o 
   2   8   9       78.62       77.08      4.00 o 
   3   8   9        7.20        3.30      1.82 o 
   4   8   9      231.34      219.64      7.61 o 
   5   8   9       14.11       14.61      2.77 o 
   6   8   9        0.16       -0.15      2.21 o 
  -3   9   9       53.21       48.20      3.05 o 
  -2   9   9        0.53       -0.77      1.42 o 
  -1   9   9        0.04       -0.15      2.00 o 
   0   9   9        5.47        1.91      1.84 o 
   1   9   9      148.58      155.65      5.95 o 
   2   9   9        3.89        3.17      1.98 o 
   3   9   9       45.86       53.89      3.73 o 
   4   9   9       15.01       14.00      2.43 o 
   5   9   9       16.27       13.30      2.78 o 
  -2  10   9        7.47        4.90      2.61 o 
  -1  10   9       63.86       89.68      5.03 o 
   0  10   9       36.03       27.79      2.91 o 
   1  10   9       35.18       37.67      3.30 o 
   2  10   9        1.05        1.75      2.09 o 
   3  10   9        0.19        0.04      1.94 o 
   4  10   9       13.68       18.86      2.85 o 
   5  10   9       18.82       17.27      2.91 o 
  -1  11   9        0.01        1.40      2.43 o 
   0  11   9        2.11        1.52      2.27 o 
   1  11   9       20.13       25.60      3.01 o 
   2  11   9        3.29        1.04      2.35 o 
   3  11   9        4.09        3.67      2.52 o 
   4  11   9       20.80       16.09      2.93 o 
   1  12   9        1.55       -0.13      2.14 o 
   2  12   9       20.13       22.22      3.26 o 
   3  12   9       36.43       38.29      3.58 o 
  -3  -9  10       41.08       46.10      4.13 o 
  -2  -9  10       11.25       12.73      3.09 o 
  -1  -9  10       16.91       19.50      2.13 o 
   0  -9  10        3.44        1.13      2.37 o 
  -4  -8  10       29.26       33.38      4.01 o 
  -3  -8  10        3.02        3.48      2.46 o 
  -2  -8  10        0.58        0.05      1.44 o 
  -1  -8  10        3.48        0.96      1.49 o 
   0  -8  10      133.00      143.66      6.09 o 
   1  -8  10       27.51       31.76      3.38 o 
  -4  -7  10        2.93        0.31      2.66 o 
  -3  -7  10        0.39       -1.71      2.34 o 
  -2  -7  10        4.15        2.27      1.39 o 
  -1  -7  10        6.47        5.18      1.52 o 
   0  -7  10      188.54      179.19      6.78 o 
   1  -7  10        5.18        4.49      2.30 o 
   2  -7  10        0.29        2.43      2.50 o 
  -5  -6  10       32.10       30.22      3.59 o 
  -4  -6  10       10.96        9.38      2.83 o 
  -3  -6  10      313.44      319.04      7.19 o 
  -2  -6  10        6.72        5.62      1.40 o 
  -1  -6  10      578.95      594.45     11.63 o 
   0  -6  10        8.22        5.74      2.02 o 
   1  -6  10       75.53       72.65      4.24 o 
   2  -6  10        2.74        3.74      2.39 o 
   3  -6  10      186.67      202.98      8.15 o 
  -5  -5  10       16.00       19.01      2.96 o 
  -4  -5  10       96.82       98.47      4.10 o 
  -3  -5  10       11.60       12.85      1.60 o 
  -2  -5  10        8.50        5.65      1.33 o 
  -1  -5  10      135.57      134.09      3.76 o 
   0  -5  10       74.58       74.29      3.82 o 
   1  -5  10      198.77      181.48      6.56 o 
   2  -5  10       86.77       85.86      4.72 o 
   3  -5  10       70.12       68.72      4.74 o 
   4  -5  10        1.21       -2.61      2.78 o 
  -5  -4  10       73.38       65.86      3.07 o 
  -4  -4  10        6.87        6.34      1.54 o 
  -3  -4  10       27.69       22.33      1.77 o 
  -2  -4  10       97.67       88.85      2.94 o 
  -1  -4  10        4.00        2.33      1.19 o 
   0  -4  10      879.60      821.71     21.73 o 
   1  -4  10       20.55       14.39      2.19 o 
   2  -4  10        3.72        5.39      2.04 o 
   3  -4  10      160.61      147.62      6.40 o 
   4  -4  10       48.83       64.48      4.86 o 
  -5  -3  10       12.36        9.96      1.67 o 
  -4  -3  10       30.46       31.56      2.04 o 
  -3  -3  10      218.81      222.98      5.21 o 
  -2  -3  10       23.76       22.08      1.48 o 
  -1  -3  10      600.68      595.89     11.27 o 
   0  -3  10      581.58      600.28     16.22 o 
   1  -3  10       95.14      104.10      4.49 o 
   2  -3  10       60.31       54.94      3.62 o 
   3  -3  10      339.89      353.04     11.10 o 
   4  -3  10       65.68       86.10      5.11 o 
   5  -3  10       18.23       13.59      3.32 o 
  -6  -2  10        5.50        4.20      2.46 o 
  -5  -2  10       48.18       59.06      4.12 o 
  -4  -2  10       30.41       29.68      4.28 o 
  -3  -2  10       75.96       78.54      2.73 o 
  -2  -2  10        4.68        5.84      1.63 o 
  -1  -2  10       48.25       43.65      1.99 o 
   0  -2  10      143.61      116.39      4.40 o 
   1  -2  10      622.75      520.03     14.19 o 
   2  -2  10       41.94       40.51      2.88 o 
   3  -2  10      172.31      194.46      7.04 o 
   4  -2  10      153.77      154.72      6.56 o 
   5  -2  10        0.01       -0.61      2.49 o 
  -6  -1  10       48.36       57.39      4.45 o 
  -5  -1  10        2.65        7.36      2.31 o 
  -4  -1  10      179.35      176.07      4.83 o 
  -3  -1  10      249.89      235.89      5.30 o 
  -2  -1  10     1075.92     1188.89     21.23 o 
  -1  -1  10       78.35       77.03      5.40 o 
   0  -1  10     1896.53     1953.41     33.77 o 
   1  -1  10      449.10      226.67      6.44 o 
   2  -1  10      424.75      450.93     12.66 o 
   3  -1  10      267.80      299.12      9.36 o 
   4  -1  10       77.56       80.02      4.43 o 
   5  -1  10        3.89       11.19      2.76 o 
  -6   0  10        5.99        5.18      2.52 o 
  -5   0  10       18.98       15.19      2.70 o 
  -4   0  10       91.60       66.83      4.08 o 
  -3   0  10        1.07        1.67      1.07 o 
  -2   0  10       25.87       30.39      2.41 o 
  -1   0  10      248.46      210.82      6.67 o 
   0   0  10     1072.43     1151.18     20.23 o 
   1   0  10        4.73        2.93      0.79 o 
   2   0  10        0.74        1.78      1.27 o 
   3   0  10      654.53      676.81     18.17 o 
   4   0  10       55.72       69.74      4.13 o 
   5   0  10        0.05       -2.23      2.04 o 
  -5   1  10        4.32       12.96      2.70 o 
  -4   1  10       80.74       87.19      4.70 o 
  -3   1  10      631.97      679.91     18.73 o 
  -2   1  10       48.67       35.69      2.92 o 
  -1   1  10       44.42       33.48      2.53 o 
   0   1  10      171.69      165.14      3.59 o 
   1   1  10      637.31      610.32     11.21 o 
   2   1  10        0.68        3.83      2.40 o 
   3   1  10      644.97      645.40     12.15 o 
   4   1  10      159.80      157.99      4.23 o 
   5   1  10        2.06       -0.49      1.41 o 
   6   1  10        3.74       -0.66      2.57 o 
  -5   2  10       19.66       30.28      3.23 o 
  -4   2  10       91.73       83.17      4.59 o 
  -3   2  10       55.82       53.25      3.59 o 
  -2   2  10       96.01       54.23      3.35 o 
  -1   2  10        3.25        2.98      0.86 o 
   0   2  10      251.73      227.18      6.87 o 
   1   2  10      459.27      446.44      8.45 o 
   2   2  10      194.60      225.17      4.82 o 
   3   2  10      113.35      116.08      3.19 o 
   4   2  10      243.02      247.42      5.61 o 
   5   2  10        7.71       11.48      2.42 o 
   6   2  10       27.95       27.39      3.59 o 
  -5   3  10        8.25        5.27      2.54 o 
  -4   3  10       51.47       38.23      3.44 o 
  -3   3  10      234.38      188.86      6.90 o 
  -2   3  10      435.34      515.24     15.26 o 
  -1   3  10       83.76       75.97      3.62 o 
   0   3  10      395.45      359.07      6.95 o 
   1   3  10      447.50      483.77      9.11 o 
   2   3  10       42.35       64.60      2.21 o 
   3   3  10      243.37      240.51     10.36 o 
   4   3  10      248.15      248.55      8.13 o 
   5   3  10       22.42       24.17      3.01 o 
   6   3  10       75.25       70.33      4.91 o 
  -5   4  10       12.75       18.01      3.16 o 
  -4   4  10       40.72       52.05      3.83 o 
  -3   4  10       41.27       49.26      3.73 o 
  -2   4  10      718.65      795.84     14.81 o 
  -1   4  10      468.35      416.73     22.84 o 
   0   4  10      585.02      561.99     14.13 o 
   1   4  10      158.53      139.88      3.33 o 
   2   4  10       17.30        9.31      1.02 o 
   3   4  10     1115.00     1151.07     29.17 o 
   4   4  10       68.47       69.87      3.85 o 
   5   4  10        4.95        5.78      2.41 o 
   6   4  10       12.63       11.84      2.93 o 
  -4   5  10       27.69       24.50      3.31 o 
  -3   5  10      184.30      211.43      8.10 o 
  -2   5  10      495.50      387.89     10.51 o 
  -1   5  10       12.28       19.93      1.43 o 
   0   5  10       62.04       59.98      2.17 o 
   1   5  10      113.86       93.15      6.73 o 
   2   5  10        3.10        4.20      1.55 o 
   3   5  10      521.53      513.83     14.15 o 
   4   5  10       17.87       16.28      2.33 o 
   5   5  10        0.24        0.40      2.22 o 
   6   5  10        1.04        3.43      2.72 o 
  -4   6  10        4.05        2.99      2.57 o 
  -3   6  10       17.97       14.56      1.97 o 
  -2   6  10       22.17       42.30      2.28 o 
  -1   6  10        1.44        7.37      1.39 o 
   0   6  10      286.29      272.62      6.63 o 
   1   6  10       89.12       92.55      2.65 o 
   2   6  10       89.99       95.04      4.06 o 
   3   6  10        4.39        3.96      1.76 o 
   4   6  10       78.48       71.88      4.10 o 
   5   6  10       93.00       81.05      4.78 o 
   6   6  10       33.98       34.06      3.58 o 
  -4   7  10        3.40        6.11      2.78 o 
  -3   7  10        4.56        1.04      1.56 o 
  -2   7  10      202.92      254.95     11.68 o 
  -1   7  10      155.63      124.18      3.66 o 
   0   7  10        2.56        3.71      1.12 o 
   1   7  10      167.71      159.59      5.69 o 
   2   7  10        4.36        4.99      1.80 o 
   3   7  10      164.87      170.51      6.28 o 
   4   7  10      153.56      144.89      5.96 o 
   5   7  10        2.57        6.03      2.49 o 
   6   7  10        7.15        7.35      2.74 o 
  -3   8  10       32.23       36.05      2.60 o 
  -2   8  10       17.44        7.03      1.74 o 
  -1   8  10       19.61       13.87      1.67 o 
   0   8  10       36.38       35.58      2.88 o 
   1   8  10      271.88      280.24      8.77 o 
   2   8  10        0.25       -0.28      1.74 o 
   3   8  10      274.50      261.27      8.54 o 
   4   8  10       22.41       21.04      2.72 o 
   5   8  10       14.74       15.22      2.91 o 
  -2   9  10        0.09       -0.01      1.59 o 
  -1   9  10        6.12       14.22      2.56 o 
   0   9  10      137.14      127.47      5.29 o 
   1   9  10        0.43        0.93      1.90 o 
   2   9  10        0.81        2.54      1.96 o 
   3   9  10       14.93       16.52      2.56 o 
   4   9  10       27.70       18.98      2.72 o 
   5   9  10       20.54       15.74      2.93 o 
  -2  10  10       23.57       34.49      3.70 o 
  -1  10  10       15.94       11.46      2.61 o 
   0  10  10       23.60       29.41      2.78 o 
   1  10  10        5.00        1.24      2.00 o 
   2  10  10        5.26        3.17      2.17 o 
   3  10  10        8.68       10.68      2.58 o 
   4  10  10       32.02       30.01      3.35 o 
  -1  11  10       33.44       29.93      3.34 o 
   0  11  10       20.45       22.88      3.04 o 
   1  11  10       17.00       21.24      2.96 o 
   2  11  10        1.18        1.79      2.06 o 
   3  11  10       29.18       27.89      3.30 o 
   4  11  10        0.21        1.14      2.25 o 
   1  12  10       22.18       23.11      2.91 o 
   2  12  10        4.07        5.50      2.56 o 
  -2  -9  11        0.36       -0.93      2.68 o 
  -1  -9  11       12.82       14.76      2.11 o 
  -3  -8  11        1.98        0.15      2.46 o 
  -2  -8  11       10.47        9.86      1.85 o 
  -1  -8  11       59.99       68.30      3.16 o 
   0  -8  11       66.32       61.98      4.22 o 
   1  -8  11       27.38       25.08      3.31 o 
  -4  -7  11        0.14       -3.63      2.60 o 
  -3  -7  11       40.88       41.57      2.51 o 
  -2  -7  11       31.11       31.52      2.21 o 
  -1  -7  11       32.34       33.55      2.32 o 
   0  -7  11        9.77        9.00      2.38 o 
   1  -7  11        6.32        5.22      2.46 o 
   2  -7  11       24.06       28.57      3.55 o 
  -5  -6  11        0.20       -0.11      2.73 o 
  -4  -6  11       31.87       30.77      3.51 o 
  -3  -6  11        1.04        0.77      1.51 o 
  -2  -6  11        4.17        3.27      1.47 o 
  -1  -6  11       28.80       37.32      2.46 o 
   0  -6  11      159.72      143.69      5.88 o 
   1  -6  11        0.08       -0.39      2.13 o 
   2  -6  11      177.41      186.66      7.36 o 
   3  -6  11        8.82       12.24      3.27 o 
  -5  -5  11       75.77       78.81      4.87 o 
  -4  -5  11       10.12        9.47      2.18 o 
  -3  -5  11        1.53        3.12      1.49 o 
  -2  -5  11       17.36       14.97      1.65 o 
  -1  -5  11       53.92       56.21      3.00 o 
   0  -5  11      201.74      193.02      6.90 o 
   1  -5  11        8.50        8.22      2.29 o 
   2  -5  11       98.01      106.02      5.33 o 
   3  -5  11       25.70       31.98      3.82 o 
  -5  -4  11        0.21       -1.60      1.47 o 
  -4  -4  11       24.44       24.74      3.29 o 
  -3  -4  11      111.31      109.04      3.50 o 
  -2  -4  11       24.46       20.62      2.70 o 
  -1  -4  11      344.76      339.02      7.21 o 
   0  -4  11       21.00       25.48      2.49 o 
   1  -4  11       32.94       24.93      2.56 o 
   2  -4  11       55.66       62.99      4.14 o 
   3  -4  11      155.12      160.34      6.94 o 
   4  -4  11        5.97       10.70      3.07 o 
  -5  -3  11       50.32       59.08      3.71 o 
  -4  -3  11       28.54       33.63      2.14 o 
  -3  -3  11       14.39       19.24      1.70 o 
  -2  -3  11        9.02        9.41      1.40 o 
  -1  -3  11      100.53       86.43      2.91 o 
   0  -3  11      219.39      202.91      6.85 o 
   1  -3  11       78.66       60.19      3.36 o 
   2  -3  11      382.59      377.33     11.37 o 
   3  -3  11      141.57      152.89      6.47 o 
   4  -3  11        4.44        7.06      2.83 o 
  -5  -2  11        3.52        4.08      2.35 o 
  -4  -2  11       39.80       43.52      2.27 o 
  -3  -2  11       20.87       27.33      1.80 o 
  -2  -2  11        2.40        0.27      1.12 o 
  -1  -2  11       44.94       41.96      2.09 o 
   0  -2  11     1523.18     1434.63     36.48 o 
   1  -2  11       75.69       76.84      3.81 o 
   2  -2  11      475.69      497.97     14.09 o 
   3  -2  11      156.40      160.68      6.38 o 
   4  -2  11        0.95        2.29      2.57 o 
   5  -2  11        5.72        2.76      2.73 o 
  -5  -1  11       29.34       23.48      3.17 o 
  -4  -1  11        0.10       -0.83      1.20 o 
  -3  -1  11       49.58       89.60      2.95 o 
  -2  -1  11       99.09       78.54      2.64 o 
  -1  -1  11      248.52      237.82      7.52 o 
   0  -1  11      178.81      167.43      5.87 o 
   1  -1  11      268.16      313.57      9.36 o 
   2  -1  11        8.03       10.76      1.92 o 
   3  -1  11      222.48      215.65      7.43 o 
   4  -1  11       78.66       85.51      4.84 o 
   5  -1  11       47.81       45.55      3.89 o 
  -5   0  11        4.43        9.40      2.53 o 
  -4   0  11        1.37        2.85      1.99 o 
  -3   0  11       92.26      116.68      3.35 o 
  -2   0  11       94.36       71.64      2.42 o 
  -1   0  11      368.06      306.78      9.11 o 
   0   0  11       14.95       17.93      1.96 o 
   1   0  11      320.68      185.80      5.58 o 
   2   0  11      565.63      582.36     17.13 o 
   3   0  11      285.62      285.81      6.25 o 
   4   0  11       77.41       75.28      2.96 o 
   5   0  11       86.83       81.96      4.92 o 
  -5   1  11        6.74       14.07      2.66 o 
  -4   1  11       44.14       40.96      3.36 o 
  -3   1  11       10.60        5.34      2.03 o 
  -2   1  11       11.56       25.09      2.46 o 
  -1   1  11        8.08        9.98      1.80 o 
   0   1  11      968.49      938.59     63.61 o 
   1   1  11      116.12       92.42      3.73 o 
   2   1  11     1548.63     1620.11     28.47 o 
   3   1  11       91.61       90.19      2.86 o 
   4   1  11        3.76        6.87      1.48 o 
   5   1  11        5.61        6.41      2.88 o 
  -5   2  11       12.68        9.26      2.72 o 
  -4   2  11        3.02        4.22      2.19 o 
  -3   2  11        0.90        7.90      2.15 o 
  -2   2  11       17.47        4.61      1.84 o 
  -1   2  11       29.45       28.47      2.35 o 
   0   2  11      609.51      579.69     43.69 o 
   1   2  11        6.46        3.14      0.90 o 
   2   2  11       82.43       79.26      3.87 o 
   3   2  11      626.46      581.13     11.08 o 
   4   2  11       37.13       34.78      1.94 o 
   5   2  11       10.52        9.44      2.57 o 
   6   2  11       99.34      103.94      5.93 o 
  -5   3  11        3.06        4.90      2.37 o 
  -4   3  11       34.12       26.07      3.15 o 
  -3   3  11      748.39      820.60     22.36 o 
  -2   3  11       88.50       58.94      3.66 o 
  -1   3  11     1357.67     1427.64     25.26 o 
   0   3  11        4.63        4.30      0.90 o 
   1   3  11        7.64        5.83      1.27 o 
   2   3  11       88.06       96.05      2.78 o 
   3   3  11      832.82      847.67     15.56 o 
   4   3  11       48.67       39.58      2.99 o 
   5   3  11      196.24      196.41      7.44 o 
   6   3  11        4.51        5.42      2.74 o 
  -5   4  11        0.01        0.50      2.54 o 
  -4   4  11       38.53       37.44      3.61 o 
  -3   4  11        0.20        0.59      2.07 o 
  -2   4  11      133.81       87.15      4.32 o 
  -1   4  11        6.14        8.91      1.25 o 
   0   4  11       87.68       97.59      3.32 o 
   1   4  11       78.61       76.49      2.40 o 
   2   4  11      486.21      514.13      9.78 o 
   3   4  11       51.82       49.80      3.39 o 
   4   4  11       30.30       23.34      2.68 o 
   5   4  11       12.50       18.56      2.89 o 
   6   4  11        2.29        6.36      2.83 o 
  -4   5  11        4.83        4.91      2.60 o 
  -3   5  11       53.92       35.17      3.36 o 
  -2   5  11      107.21      148.41      6.42 o 
  -1   5  11        0.77        0.64      1.01 o 
   0   5  11      684.45      721.66     13.33 o 
   1   5  11       41.79       35.79      1.69 o 
   2   5  11      158.14      169.38      5.83 o 
   3   5  11       76.67       79.74      4.12 o 
   4   5  11       76.82       70.28      4.16 o 
   5   5  11        2.99        1.94      2.41 o 
   6   5  11       68.72       73.98      5.11 o 
  -4   6  11        4.38        8.78      2.84 o 
  -3   6  11       44.49       57.63      4.22 o 
  -2   6  11       42.82       61.20      2.73 o 
  -1   6  11      660.58      617.83     11.83 o 
   0   6  11        9.48       12.37      1.84 o 
   1   6  11      105.81       91.04      5.08 o 
   2   6  11       30.08       30.52      2.62 o 
   3   6  11      503.18      489.05     13.83 o 
   4   6  11       17.93       13.37      2.46 o 
   5   6  11       53.75       62.87      4.30 o 
   6   6  11       10.73       16.98      3.28 o 
  -3   7  11        1.08        0.52      1.43 o 
  -2   7  11       37.53       25.18      2.04 o 
  -1   7  11       47.90       58.44      2.65 o 
   0   7  11       18.41       25.91      2.66 o 
   1   7  11      165.10      160.82      5.77 o 
   2   7  11       69.91       67.67      3.79 o 
   3   7  11      193.35      185.22      6.62 o 
   4   7  11        7.26        4.95      2.27 o 
   5   7  11        7.29        8.04      2.57 o 
  -3   8  11        1.42       -0.96      3.10 o 
  -2   8  11        0.02        2.60      1.58 o 
  -1   8  11       13.67       18.53      3.26 o 
   0   8  11      399.99      460.57     13.12 o 
   1   8  11       26.92       25.02      2.60 o 
   2   8  11      196.60      189.52      6.67 o 
   3   8  11        1.24       -0.81      1.96 o 
   4   8  11       37.35       26.13      3.04 o 
   5   8  11        2.35        5.76      2.66 o 
  -2   9  11        0.37       -1.75      1.50 o 
  -1   9  11        5.78        4.59      2.23 o 
   0   9  11       37.82       55.33      3.78 o 
   1   9  11       17.65       13.39      2.38 o 
   2   9  11        9.09        9.77      2.29 o 
   3   9  11       12.75       13.29      2.52 o 
   4   9  11       39.27       32.21      3.22 o 
   5   9  11       50.27       55.02      4.26 o 
  -1  10  11        0.15       -0.73      2.17 o 
   0  10  11        7.82        6.24      2.15 o 
   1  10  11       60.47       68.38      4.12 o 
   2  10  11       10.12        7.49      2.42 o 
   3  10  11       33.39       27.26      3.00 o 
   4  10  11        6.01        7.70      2.64 o 
   0  11  11       18.12       24.19      3.12 o 
   1  11  11        0.82        2.80      2.42 o 
   2  11  11        2.62        4.55      2.43 o 
   3  11  11       14.20       19.16      3.01 o 
  -2  -8  12       32.87       37.09      2.59 o 
  -1  -8  12        1.66        0.07      1.79 o 
   0  -8  12        7.83        6.65      2.61 o 
  -3  -7  12        2.41        1.89      1.65 o 
  -2  -7  12       36.30       35.08      2.40 o 
  -1  -7  12        6.34        5.20      1.67 o 
   0  -7  12        8.92        7.44      2.46 o 
   1  -7  12       10.73       14.78      2.83 o 
  -4  -6  12       12.95       14.64      3.05 o 
  -3  -6  12       49.61       47.82      2.65 o 
  -2  -6  12        0.76       -0.67      1.44 o 
  -1  -6  12       79.27       74.18      3.13 o 
   0  -6  12        4.61        6.36      2.23 o 
   1  -6  12       59.62       64.88      4.24 o 
   2  -6  12       73.01       73.63      4.88 o 
  -4  -5  12        7.97        8.73      1.80 o 
  -3  -5  12        2.50        2.16      1.57 o 
  -2  -5  12        3.48        4.15      1.45 o 
  -1  -5  12      131.23      121.93      5.41 o 
   0  -5  12       20.85       17.13      2.49 o 
   1  -5  12       31.86       37.13      3.22 o 
   2  -5  12       85.81       92.02      5.07 o 
   3  -5  12       50.78       57.94      4.56 o 
  -5  -4  12       21.29       24.68      2.30 o 
  -4  -4  12       26.83       33.05      2.27 o 
  -3  -4  12       21.81       24.29      1.99 o 
  -2  -4  12      141.36      137.98      4.02 o 
  -1  -4  12       63.58       52.70      2.55 o 
   0  -4  12        2.75        0.38      1.80 o 
   1  -4  12       35.46       36.71      2.96 o 
   2  -4  12      125.25      132.77      5.88 o 
   3  -4  12       94.00       98.80      5.26 o 
  -5  -3  12       26.52       22.49      2.13 o 
  -4  -3  12       30.72       34.70      2.26 o 
  -3  -3  12        2.29       -0.21      1.31 o 
  -2  -3  12      279.59      244.30      5.66 o 
  -1  -3  12       10.97       11.01      1.49 o 
   0  -3  12       12.37       11.11      2.06 o 
   1  -3  12       16.40       18.69      2.41 o 
   2  -3  12      366.10      369.50     11.30 o 
   3  -3  12       33.14       29.74      3.31 o 
   4  -3  12       11.52        7.86      3.03 o 
  -5  -2  12       27.18       28.95      3.40 o 
  -4  -2  12       27.56       19.99      1.88 o 
  -3  -2  12       16.57       26.36      1.89 o 
  -2  -2  12       53.65       51.12      4.47 o 
  -1  -2  12     1043.20     1041.86     27.15 o 
   0  -2  12        3.12        6.39      1.88 o 
   1  -2  12      126.03      134.15      5.35 o 
   2  -2  12      201.67      200.73      7.10 o 
   3  -2  12       71.33       62.11      4.20 o 
   4  -2  12        2.26       -0.28      2.43 o 
  -5  -1  12       14.00       14.99      2.96 o 
  -4  -1  12        1.92        5.02      2.30 o 
  -3  -1  12        7.05        1.31      1.27 o 
  -2  -1  12        4.35        2.36      1.23 o 
  -1  -1  12      446.14      450.76     12.96 o 
   0  -1  12       36.25       38.48      2.97 o 
   1  -1  12      127.39      129.05      5.11 o 
   2  -1  12      113.66      107.37      4.24 o 
   3  -1  12      247.00      243.31      8.22 o 
   4  -1  12       41.17       39.67      3.44 o 
   5  -1  12       53.95       54.90      4.33 o 
  -5   0  12        0.24        0.00      2.27 o 
  -4   0  12       59.81       83.18      4.80 o 
  -3   0  12       24.78       18.33      2.26 o 
  -2   0  12       88.60       69.29      2.59 o 
  -1   0  12        4.92        6.52      1.79 o 
   0   0  12      307.79      297.73      9.01 o 
   1   0  12      336.51      381.00     11.04 o 
   2   0  12      256.38      222.07      4.98 o 
   3   0  12      104.66       95.88      3.66 o 
   4   0  12       17.77       19.58      2.16 o 
   5   0  12       19.81       16.87      2.29 o 
  -5   1  12       79.91       85.96      5.22 o 
  -4   1  12        0.69       -0.15      1.95 o 
  -3   1  12       13.69        2.85      2.06 o 
  -2   1  12       52.15       56.89      3.50 o 
  -1   1  12      178.26      205.45      6.87 o 
   0   1  12      578.34      643.23     17.39 o 
   1   1  12      461.95      495.97      9.48 o 
   2   1  12      170.88      160.79      3.98 o 
   3   1  12      183.18      150.85      3.90 o 
   4   1  12        8.50        9.35      1.54 o 
   5   1  12      141.18      145.44      6.55 o 
  -5   2  12        0.02        0.98      2.45 o 
  -4   2  12        5.73        3.63      2.27 o 
  -3   2  12       10.52       30.04      2.95 o 
  -2   2  12        1.35        5.30      2.03 o 
  -1   2  12      989.54     1031.89     26.92 o 
   0   2  12      107.46       87.61      2.52 o 
   1   2  12       34.61       28.65      1.52 o 
   2   2  12      665.47      739.62     20.23 o 
   3   2  12      117.60       97.01      5.50 o 
   4   2  12       49.45       52.29      2.49 o 
   5   2  12       92.59       91.67      5.10 o 
  -5   3  12       14.89       20.30      3.39 o 
  -4   3  12      105.77      114.13      5.81 o 
  -3   3  12       26.01       12.79      2.38 o 
  -2   3  12       35.76       23.02      2.65 o 
  -1   3  12       97.03      106.98      4.72 o 
   0   3  12       29.53       41.91      1.90 o 
   1   3  12       22.38       21.70      1.82 o 
   2   3  12      893.99      899.39     16.39 o 
   3   3  12        4.49        2.39      1.15 o 
   4   3  12       47.65       48.30      3.38 o 
   5   3  12        1.28        0.24      2.30 o 
  -4   4  12       14.85       19.13      3.20 o 
  -3   4  12       31.71       14.18      2.65 o 
  -2   4  12       52.99       35.50      3.00 o 
  -1   4  12      183.91      166.09      5.22 o 
   0   4  12      483.04      539.31     10.24 o 
   1   4  12       34.27       31.22      1.61 o 
   2   4  12      269.19      273.68      5.88 o 
   3   4  12      160.44      149.46      5.78 o 
   4   4  12        0.12        0.61      1.88 o 
   5   4  12       89.73       98.13      5.34 o 
  -4   5  12        9.14        8.43      2.78 o 
  -3   5  12       39.84       58.14      4.01 o 
  -2   5  12       35.86       26.45      2.88 o 
  -1   5  12      231.07      274.86      8.31 o 
   0   5  12       99.10       78.78      7.13 o 
   1   5  12       15.13        8.80      1.43 o 
   2   5  12       25.98       35.09      2.73 o 
   3   5  12      252.33      231.58      7.79 o 
   4   5  12        0.44       -0.96      1.99 o 
   5   5  12      104.47      112.05      5.52 o 
  -4   6  12        1.20        1.86      2.65 o 
  -3   6  12        0.92        4.12      2.57 o 
  -2   6  12       16.92       23.00      2.78 o 
  -1   6  12      122.49      143.08      3.91 o 
   0   6  12       17.30       29.26      1.67 o 
   1   6  12        4.23       10.56      1.80 o 
   2   6  12      339.07      334.10     10.04 o 
   3   6  12       87.57       75.34      4.20 o 
   4   6  12       18.79       23.87      2.89 o 
   5   6  12       10.11       11.61      2.81 o 
  -3   7  12        0.00        0.32      2.42 o 
  -2   7  12        1.50        0.09      1.39 o 
  -1   7  12       24.56       40.04      2.18 o 
   0   7  12       42.07       58.24      3.57 o 
   1   7  12       46.50       40.40      2.88 o 
   2   7  12      194.20      187.75      6.56 o 
   3   7  12       20.94       16.17      2.46 o 
   4   7  12       34.60       33.16      3.12 o 
   5   7  12        7.86       11.92      2.77 o 
  -3   8  12        4.61        2.33      2.72 o 
  -2   8  12        4.53        3.42      1.63 o 
  -1   8  12       13.70       14.97      1.67 o 
   0   8  12       17.15        8.19      2.07 o 
   1   8  12       14.87        8.14      2.14 o 
   2   8  12        0.98        0.82      1.82 o 
   3   8  12       52.25       47.27      3.55 o 
   4   8  12        0.06        0.50      2.22 o 
   5   8  12       24.20       27.03      3.36 o 
  -2   9  12        5.27        7.19      1.79 o 
  -1   9  12       18.24       27.30      2.99 o 
   0   9  12        0.65        1.92      2.02 o 
   1   9  12       16.01       14.62      2.53 o 
   2   9  12       74.39       75.61      4.28 o 
   3   9  12       22.06       17.07      2.78 o 
   4   9  12        1.02       -1.88      2.23 o 
  -1  10  12        0.62       -0.46      1.98 o 
   0  10  12        0.21        2.06      2.04 o 
   1  10  12        0.05        1.09      2.23 o 
   2  10  12       38.96       41.45      3.62 o 
   3  10  12        6.19        7.63      2.65 o 
   4  10  12       11.49       13.21      2.89 o 
   0  11  12        3.54       10.43      2.69 o 
   1  11  12        0.78       -3.09      2.17 o 
   2  11  12        3.56        9.09      2.48 o 
   3  11  12       10.76       10.37      2.72 o 
  -3  -7  13        8.16       12.60      3.43 o 
  -2  -7  13        0.33        1.04      1.68 o 
  -1  -7  13       28.05       23.39      2.29 o 
   0  -7  13       24.57       28.90      3.36 o 
   1  -7  13       29.81       34.10      3.66 o 
  -3  -6  13        6.89        7.63      1.88 o 
  -2  -6  13        8.30       11.33      3.17 o 
  -1  -6  13       31.91       35.21      2.40 o 
   0  -6  13        1.57        3.26      2.29 o 
   1  -6  13      108.89      117.71      5.77 o 
   2  -6  13        1.39       -2.15      2.46 o 
  -4  -5  13       30.57       34.20      2.53 o 
  -3  -5  13        1.25        1.73      1.55 o 
  -2  -5  13      147.07      136.74      4.19 o 
  -1  -5  13        1.16        1.45      1.49 o 
   0  -5  13        1.29        1.51      2.06 o 
   1  -5  13       86.86       87.28      4.80 o 
   2  -5  13       64.10       69.03      4.47 o 
  -4  -4  13       11.44       15.62      1.98 o 
  -3  -4  13       71.04       55.39      2.81 o 
  -2  -4  13        4.42        3.37      1.45 o 
  -1  -4  13        0.81        1.13      1.86 o 
   0  -4  13       18.11       19.05      2.60 o 
   1  -4  13      159.67      151.06      6.19 o 
   2  -4  13      170.65      164.26      6.82 o 
   3  -4  13       45.90       41.65      4.08 o 
  -5  -3  13       53.44       68.10      4.98 o 
  -4  -3  13       55.48       51.02      2.71 o 
  -3  -3  13        3.06        3.21      1.47 o 
  -2  -3  13        6.94        5.45      1.42 o 
  -1  -3  13      345.57      353.55     10.76 o 
   0  -3  13       44.86       52.80      3.55 o 
   1  -3  13      368.24      355.21     10.92 o 
   2  -3  13       71.61       58.63      4.01 o 
   3  -3  13        4.88        3.24      2.56 o 
   4  -3  13       18.54       27.67      3.71 o 
  -5  -2  13        2.96        2.62      2.42 o 
  -4  -2  13        7.86       10.40      1.74 o 
  -3  -2  13        3.47       -0.59      1.28 o 
  -2  -2  13      210.40      219.19      5.31 o 
  -1  -2  13        5.60        5.53      1.90 o 
   0  -2  13      150.46      129.15      5.21 o 
   1  -2  13        3.08        6.11      2.09 o 
   2  -2  13      160.86      148.83      6.03 o 
   3  -2  13       31.31       30.34      3.22 o 
   4  -2  13      119.35      127.18      6.36 o 
  -5  -1  13       23.89       25.76      3.34 o 
  -4  -1  13       50.23       75.03      4.78 o 
  -3  -1  13       24.47       18.70      3.83 o 
  -2  -1  13      120.26      113.30      3.46 o 
  -1  -1  13      132.68      105.01      4.76 o 
   0  -1  13       86.51       95.60      4.45 o 
   1  -1  13       47.00       49.99      3.40 o 
   2  -1  13      662.85      614.07     11.76 o 
   3  -1  13       13.05       20.29      1.80 o 
   4  -1  13       58.69       56.94      2.88 o 
  -5   0  13       15.76       16.57      3.16 o 
  -4   0  13        9.14        2.13      2.34 o 
  -3   0  13       43.66       50.48      2.42 o 
  -2   0  13       37.57       36.75      2.89 o 
  -1   0  13      528.13      530.59     14.96 o 
   0   0  13        2.63        4.13      1.87 o 
   1   0  13     1478.62     1493.29     38.11 o 
   2   0  13       30.35       24.53      1.64 o 
   3   0  13        3.67        4.88      1.47 o 
   4   0  13       19.89       21.05      1.95 o 
   5   0  13       88.04      100.39      3.91 o 
  -5   1  13        1.52        3.39      2.49 o 
  -4   1  13        5.89        1.59      2.00 o 
  -3   1  13        7.97       17.80      2.64 o 
  -2   1  13       91.59      100.25      4.88 o 
  -1   1  13       18.33       28.04      2.72 o 
   0   1  13       55.79       44.77      3.31 o 
   1   1  13      168.58      154.40      5.73 o 
   2   1  13       50.25       44.39      2.13 o 
   3   1  13       73.79       59.52      2.51 o 
   4   1  13      142.86      140.33      4.08 o 
   5   1  13       72.89       81.28      4.78 o 
  -4   2  13       78.96      104.85      5.37 o 
  -3   2  13       57.90       37.51      3.39 o 
  -2   2  13      132.70      135.19      5.68 o 
  -1   2  13        1.82        2.27      1.82 o 
   0   2  13       84.36       71.00      3.81 o 
   1   2  13        7.43        8.64      1.43 o 
   2   2  13      575.21      561.85     10.82 o 
   3   2  13        9.23       10.86      1.43 o 
   4   2  13       69.96       68.25      3.94 o 
   5   2  13       50.87       50.13      4.06 o 
  -4   3  13        1.92       -1.48      2.25 o 
  -3   3  13       48.81       36.04      3.38 o 
  -2   3  13        8.65        5.17      2.18 o 
  -1   3  13       33.13       58.94      3.74 o 
   0   3  13       82.79      108.43      4.68 o 
   1   3  13      541.66      539.58     27.69 o 
   2   3  13      244.27      244.81      5.50 o 
   3   3  13       37.67       51.40      2.33 o 
   4   3  13        8.18        7.94      2.35 o 
   5   3  13       77.11       81.08      4.71 o 
  -4   4  13       51.29       32.97      3.78 o 
  -3   4  13      135.97      174.83      7.18 o 
  -2   4  13       30.69       35.09      3.23 o 
  -1   4  13       28.55       49.06      3.51 o 
   0   4  13        7.11       15.84      1.41 o 
   1   4  13      228.05      220.30      4.99 o 
   2   4  13       53.98       55.06      3.95 o 
   3   4  13       20.38       14.77      2.33 o 
   4   4  13       71.34       81.11      4.59 o 
   5   4  13       34.65       37.25      3.48 o 
  -4   5  13       15.04       22.43      3.47 o 
  -3   5  13       13.61       20.99      3.15 o 
  -2   5  13      254.59      238.98      8.35 o 
  -1   5  13        1.00        0.67      1.79 o 
   0   5  13       30.30       13.86      1.42 o 
   1   5  13       15.51       13.84      1.39 o 
   2   5  13      283.68      293.64      9.09 o 
   3   5  13       20.46       19.28      2.41 o 
   4   5  13      155.82      162.13      6.42 o 
   5   5  13       41.75       41.06      3.89 o 
  -3   6  13       38.47       30.08      3.52 o 
  -2   6  13        9.25        4.92      2.39 o 
  -1   6  13       11.14        1.68      1.19 o 
   0   6  13        9.48       19.76      1.54 o 
   1   6  13       10.96        9.22      1.83 o 
   2   6  13      358.62      353.06     10.60 o 
   3   6  13       12.00       14.21      2.48 o 
   4   6  13       35.15       40.09      3.48 o 
   5   6  13       63.40       66.28      4.65 o 
  -3   7  13        0.04        1.49      2.53 o 
  -2   7  13       33.59       35.56      3.54 o 
  -1   7  13      133.35      185.13      5.42 o 
   0   7  13       27.04       16.21      2.25 o 
   1   7  13      111.95      106.94      4.65 o 
   2   7  13       10.85        7.80      2.07 o 
   3   7  13       14.03       11.18      2.26 o 
   4   7  13        0.48        3.52      2.35 o 
   5   7  13       54.19       54.21      4.24 o 
  -2   8  13        6.71        9.26      2.73 o 
  -1   8  13       40.56       62.30      2.89 o 
   0   8  13        5.30        1.61      1.90 o 
   1   8  13      103.36       92.03      4.61 o 
   2   8  13        3.90        2.53      2.06 o 
   3   8  13       49.81       44.56      3.42 o 
   4   8  13       38.50       39.78      3.52 o 
  -1   9  13       39.76       31.04      3.15 o 
   0   9  13       21.00       35.74      3.15 o 
   1   9  13        2.18        1.06      1.83 o 
   2   9  13       63.06       65.92      4.14 o 
   3   9  13        0.48        1.61      2.09 o 
   4   9  13       32.36       32.61      3.52 o 
   0  10  13       29.97       44.23      3.47 o 
   1  10  13       31.38       28.33      3.23 o 
   2  10  13       12.86       17.50      2.96 o 
   3  10  13        1.64        1.68      2.42 o 
  -1  -7  14        1.65        1.45      2.38 o 
  -3  -6  14        3.72        5.28      1.85 o 
  -2  -6  14       62.26       58.63      3.18 o 
  -1  -6  14       13.96       13.68      2.78 o 
   0  -6  14       23.97       25.17      3.20 o 
   1  -6  14       23.96       25.41      3.36 o 
  -3  -5  14       94.86      102.58      3.86 o 
  -2  -5  14        3.81        4.66      1.75 o 
  -1  -5  14        0.04       -2.23      1.96 o 
   0  -5  14        6.68        7.41      2.48 o 
   1  -5  14       70.96       64.53      4.51 o 
   2  -5  14        8.34        6.31      2.74 o 
  -4  -4  14       22.08       18.85      2.57 o 
  -3  -4  14        4.69        5.31      1.74 o 
  -2  -4  14        0.32        1.59      1.50 o 
  -1  -4  14       19.98       22.57      2.76 o 
   0  -4  14       97.70       98.45      4.98 o 
   1  -4  14      160.57      141.99      6.15 o 
   2  -4  14        5.17        8.07      2.77 o 
   3  -4  14       10.02        9.74      3.09 o 
  -4  -3  14        4.18        4.28      1.73 o 
  -3  -3  14        2.82        1.75      1.59 o 
  -2  -3  14       73.61       86.33      4.02 o 
  -1  -3  14        0.83        0.04      1.86 o 
   0  -3  14      148.28      140.70      5.91 o 
   1  -3  14       43.66       50.31      3.71 o 
   2  -3  14       17.17       15.86      2.87 o 
   3  -3  14       18.33       21.79      3.31 o 
  -4  -2  14       14.83       20.67      1.99 o 
  -3  -2  14       17.71       16.80      4.03 o 
  -2  -2  14        1.57        4.27      1.53 o 
  -1  -2  14        0.79        0.87      1.86 o 
   0  -2  14        1.79        1.01      2.02 o 
   1  -2  14      149.28      126.52      5.35 o 
   2  -2  14      133.28      129.55      5.68 o 
   3  -2  14       92.10       96.87      5.13 o 
   4  -2  14       68.79       77.65      3.85 o 
  -4  -1  14       61.80       58.69      4.51 o 
  -3  -1  14        2.27        3.73      1.58 o 
  -2  -1  14       46.99       48.16      3.63 o 
  -1  -1  14       18.62       30.58      2.72 o 
   0  -1  14      256.34      251.42      8.35 o 
   1  -1  14      236.85      213.74      7.51 o 
   2  -1  14        0.36        5.14      2.22 o 
   3  -1  14       35.13       32.08      2.80 o 
   4  -1  14       70.08       70.64      3.17 o 
  -4   0  14        6.85        4.51      2.53 o 
  -3   0  14        2.66        2.22      2.19 o 
  -2   0  14       34.34       47.34      3.40 o 
  -1   0  14        2.77       14.11      2.48 o 
   0   0  14      184.30      167.11      6.27 o 
   1   0  14       26.60       28.90      2.80 o 
   2   0  14       91.23       72.34      4.10 o 
   3   0  14        7.50        9.04      2.00 o 
   4   0  14      199.45      190.31      5.76 o 
  -4   1  14       89.91      104.53      5.60 o 
  -3   1  14       37.58       39.01      3.31 o 
  -2   1  14       21.95       33.47      3.22 o 
  -1   1  14       19.18       35.74      3.05 o 
   0   1  14      255.84      241.84      8.13 o 
   1   1  14       43.54       42.40      3.26 o 
   2   1  14      142.86      139.43      3.81 o 
   3   1  14       99.73      107.99      3.44 o 
   4   1  14      146.45      140.74      4.13 o 
  -4   2  14       21.25       12.44      2.88 o 
  -3   2  14       25.77       19.65      3.00 o 
  -2   2  14       10.91        5.17      2.30 o 
  -1   2  14       45.23       71.53      4.14 o 
   0   2  14      167.61      157.44      6.12 o 
   1   2  14      491.43      490.18     13.94 o 
   2   2  14      160.05      170.79      4.38 o 
   3   2  14        0.96        2.38      1.31 o 
   4   2  14       57.75       53.61      3.79 o 
   5   2  14       30.03       29.13      3.52 o 
  -4   3  14       89.14       82.37      5.23 o 
  -3   3  14       27.65       39.11      3.58 o 
  -2   3  14        3.43       -0.83      2.10 o 
  -1   3  14       23.71       42.74      3.32 o 
   0   3  14       52.77       66.35      3.91 o 
   1   3  14      539.90      575.96     11.05 o 
   2   3  14        1.19        0.08      1.16 o 
   3   3  14        7.68        7.03      1.45 o 
   4   3  14      168.33      159.78      6.46 o 
   5   3  14       68.13       64.08      4.60 o 
  -4   4  14       33.65       44.42      4.08 o 
  -3   4  14       14.04       14.31      2.84 o 
  -2   4  14       45.63       62.78      4.24 o 
  -1   4  14        7.38       20.85      2.74 o 
   0   4  14      253.13      216.67      7.48 o 
   1   4  14        3.69        5.65      1.29 o 
   2   4  14      232.79      235.98      7.64 o 
   3   4  14      134.50      149.84      5.93 o 
   4   4  14      105.39      114.54      5.46 o 
   5   4  14       23.07       19.20      3.28 o 
  -3   5  14       98.63       92.18      5.26 o 
  -2   5  14       35.63       17.95      2.73 o 
  -1   5  14       19.39       43.20      3.44 o 
   0   5  14       50.65       38.53      2.50 o 
   1   5  14       77.83       80.47      3.56 o 
   2   5  14       84.96      100.45      4.67 o 
   3   5  14      249.62      272.72      8.96 o 
   4   5  14        7.76        9.04      2.49 o 
   5   5  14        3.55        3.63      2.66 o 
  -3   6  14        0.79        1.84      2.69 o 
  -2   6  14        0.30        3.04      2.45 o 
  -1   6  14        8.70       21.94      2.66 o 
   0   6  14        1.82        3.60      1.24 o 
   1   6  14      241.84      246.54      7.87 o 
   2   6  14        2.65       -0.12      1.84 o 
   3   6  14        1.79        0.89      2.11 o 
   4   6  14       54.59       56.33      4.20 o 
   5   6  14        7.73        7.22      2.65 o 
  -2   7  14       52.53       61.80      4.49 o 
  -1   7  14       96.14       65.26      4.26 o 
   0   7  14        0.25        0.63      1.74 o 
   1   7  14        0.83        1.59      1.79 o 
   2   7  14       17.65       19.71      2.60 o 
   3   7  14       10.05        8.91      2.39 o 
   4   7  14      144.87      144.04      6.27 o 
  -2   8  14        4.05        5.99      2.62 o 
  -1   8  14        2.79        0.77      1.87 o 
   0   8  14        0.26        0.98      1.88 o 
   1   8  14        1.81       -0.44      1.95 o 
   2   8  14      173.58      185.84      7.02 o 
   3   8  14       57.39       62.22      4.30 o 
   4   8  14       15.67       19.04      2.93 o 
  -1   9  14      102.60      141.79      6.20 o 
   0   9  14       75.58       67.64      4.24 o 
   1   9  14       23.44       30.43      3.05 o 
   2   9  14        1.35        1.43      2.25 o 
   3   9  14        3.89        4.36      2.52 o 
   0  10  14       23.87       24.31      2.92 o 
   1  10  14        0.15        2.88      2.41 o 
   2  10  14        3.46        2.49      2.52 o 
  -1  -6  15        1.27       -0.54      2.35 o 
  -3  -5  15        3.84        3.56      1.86 o 
  -2  -5  15        3.77        4.81      1.83 o 
  -1  -5  15        5.27        7.24      2.41 o 
   0  -5  15       44.22       40.01      3.74 o 
   1  -5  15       25.20       27.00      3.40 o 
  -3  -4  15       17.34       16.02      2.08 o 
  -2  -4  15       57.11       60.58      3.08 o 
  -1  -4  15       53.62       49.43      3.67 o 
   0  -4  15       54.93       58.20      3.98 o 
   1  -4  15        5.84        3.08      2.50 o 
   2  -4  15        7.11       13.49      3.08 o 
  -4  -3  15        1.46        3.12      1.78 o 
  -3  -3  15       48.36       51.40      2.76 o 
  -2  -3  15        4.08        0.52      2.06 o 
  -1  -3  15        4.29        0.75      2.07 o 
   0  -3  15       21.94       24.04      2.99 o 
   1  -3  15       76.01       58.08      3.97 o 
   2  -3  15        0.49        0.71      2.49 o 
   3  -3  15       90.75       98.93      5.61 o 
  -4  -2  15        4.61        4.83      2.62 o 
  -3  -2  15       15.61       16.52      2.03 o 
  -2  -2  15       15.21       10.20      2.45 o 
  -1  -2  15        3.38        6.48      2.23 o 
   0  -2  15       73.79       72.11      4.30 o 
   1  -2  15      124.76      117.07      5.33 o 
   2  -2  15       36.33       38.52      3.52 o 
   3  -2  15      115.17      118.25      5.91 o 
  -4  -1  15        1.36       -0.20      2.35 o 
  -3  -1  15        0.14       -0.85      2.46 o 
  -2  -1  15       43.56       56.02      4.04 o 
  -1  -1  15       14.81        9.90      2.41 o 
   0  -1  15      202.50      181.57      6.70 o 
   1  -1  15       67.24       66.13      3.93 o 
   2  -1  15       53.14       53.10      3.94 o 
   3  -1  15       63.34       66.48      4.48 o 
  -4   0  15        2.43        3.24      2.31 o 
  -3   0  15       12.49       21.27      3.05 o 
  -2   0  15       41.19       58.17      4.12 o 
  -1   0  15      167.23      141.07      5.96 o 
   0   0  15        7.47       10.35      2.35 o 
   1   0  15       37.12       40.64      3.23 o 
   2   0  15       16.17       12.26      2.53 o 
   3   0  15      183.60      181.86      4.79 o 
   4   0  15       86.46       90.00      3.43 o 
  -4   1  15        6.68        3.27      2.61 o 
  -2   1  15        8.57       -1.28      2.09 o 
  -1   1  15       69.99       56.37      3.96 o 
   0   1  15        1.37        4.70      2.09 o 
   1   1  15       19.18       18.31      2.56 o 
   2   1  15       15.23       16.43      2.57 o 
   3   1  15      187.23      173.90      4.60 o 
   4   1  15       23.42       18.54      1.93 o 
  -4   2  15        7.12        3.07      2.62 o 
  -3   2  15        6.16        2.84      2.38 o 
  -2   2  15        3.34       14.37      2.66 o 
  -1   2  15       18.50       32.77      3.15 o 
   0   2  15      105.81      116.07      5.29 o 
   1   2  15      232.07      268.55      8.85 o 
   2   2  15       32.82       34.63      2.00 o 
   3   2  15       95.19       99.33      3.33 o 
   4   2  15       55.61       45.50      3.57 o 
  -3   3  15       16.24       19.61      3.16 o 
  -2   3  15      173.29      213.03      8.03 o 
  -1   3  15       71.70       52.14      3.91 o 
   0   3  15      232.32      220.53      7.78 o 
   1   3  15        2.79        4.40      2.21 o 
   2   3  15       19.62       18.49      1.69 o 
   3   3  15       33.42       36.48      3.09 o 
   4   3  15      135.67      138.39      6.13 o 
  -3   4  15       27.69       32.48      3.55 o 
  -2   4  15       12.30       -0.77      2.21 o 
  -1   4  15       43.84       26.80      3.04 o 
   0   4  15        1.20        0.79      1.99 o 
   1   4  15       50.40       61.88      3.89 o 
   2   4  15        7.54        4.35      1.91 o 
   3   4  15       48.22       47.84      3.62 o 
   4   4  15       56.07       52.82      3.94 o 
  -3   5  15       25.93       23.78      3.40 o 
  -2   5  15        1.76       -0.36      2.18 o 
  -1   5  15       17.38       31.69      3.30 o 
   0   5  15       13.92       16.32      2.57 o 
   1   5  15      239.93      262.15      5.91 o 
   2   5  15       24.35       22.59      2.54 o 
   3   5  15      133.62      136.61      5.88 o 
   4   5  15        7.99        7.64      2.60 o 
  -2   6  15       34.22       52.55      4.06 o 
  -1   6  15        8.17        4.63      2.33 o 
   0   6  15       98.64       98.26      4.88 o 
   1   6  15       20.35       10.95      2.14 o 
   2   6  15        3.47        3.27      2.02 o 
   3   6  15       30.82       34.53      3.36 o 
   4   6  15       24.51       21.81      3.12 o 
  -2   7  15        2.36        6.77      2.61 o 
  -1   7  15       18.07       10.67      2.50 o 
   0   7  15        5.46        6.61      1.95 o 
   1   7  15       29.69       44.31      3.35 o 
   2   7  15       10.51       14.57      2.52 o 
   3   7  15       68.53       68.04      4.24 o 
   4   7  15       22.50       19.94      3.03 o 
   0   8  15        0.32        1.82      1.92 o 
   1   8  15       80.25      102.66      5.11 o 
   2   8  15       15.56       12.48      2.57 o 
   3   8  15       27.18       22.05      3.13 o 
   0   9  15        3.78        4.87      2.21 o 
   1   9  15        0.19        0.04      2.06 o 
   2   9  15        0.01       -2.66      2.17 o 
   3   9  15        0.20       -0.22      2.41 o 
  -1  -5  16       28.26       28.53      3.34 o 
  -2  -4  16       10.97        4.57      2.48 o 
  -1  -4  16       29.73       33.03      3.43 o 
   0  -4  16       23.04       22.83      2.99 o 
   1  -4  16        0.51       -0.67      2.45 o 
  -3  -3  16       18.55       26.75      2.38 o 
  -2  -3  16       37.75       32.26      3.39 o 
  -1  -3  16        0.85        2.68      2.31 o 
   0  -3  16       22.17       18.70      2.88 o 
   1  -3  16       16.62       18.01      2.95 o 
   2  -3  16       54.98       56.96      4.37 o 
  -3  -2  16        2.29       -0.23      1.65 o 
  -2  -2  16       25.02       33.08      3.39 o 
  -1  -2  16       57.55       55.45      4.01 o 
   0  -2  16       76.01       76.78      4.59 o 
   1  -2  16        1.36        3.34      2.49 o 
   2  -2  16      102.53       95.93      5.30 o 
  -3  -1  16        3.06        8.06      2.78 o 
  -2  -1  16        1.59        2.02      2.23 o 
  -1  -1  16       89.74       89.17      4.90 o 
   0  -1  16       12.18       17.85      2.81 o 
   1  -1  16        0.66       -0.71      2.21 o 
   2  -1  16       34.29       38.89      3.54 o 
   3  -1  16       76.09       79.34      4.94 o 
  -3   0  16       22.81       29.97      3.52 o 
  -2   0  16       45.39       27.05      3.20 o 
  -1   0  16        7.71       11.03      2.49 o 
   0   0  16       59.27       75.47      4.51 o 
   1   0  16        4.90        5.06      2.31 o 
   2   0  16       16.45       16.13      2.78 o 
   3   0  16      224.60      204.12      7.74 o 
  -3   1  16       28.43       19.49      3.20 o 
  -2   1  16        9.17       15.12      2.97 o 
  -1   1  16        0.52        1.80      2.30 o 
   0   1  16      271.92      288.42      9.50 o 
   1   1  16       14.58        5.70      2.27 o 
   2   1  16       94.26       83.35      4.78 o 
   3   1  16       38.47       39.87      3.42 o 
  -3   2  16        3.48        4.41      2.83 o 
  -2   2  16       41.89       61.56      4.64 o 
  -1   2  16      151.23      137.06      6.12 o 
   0   2  16        4.61        7.56      2.45 o 
   1   2  16        0.14        0.12      2.14 o 
   2   2  16       10.76        8.52      2.31 o 
   3   2  16       95.75       95.44      3.41 o 
   4   2  16       80.69       82.69      4.71 o 
  -3   3  16       64.57       96.70      5.65 o 
  -2   3  16       35.94       23.34      3.26 o 
  -1   3  16       13.69       10.37      2.62 o 
   0   3  16        2.45        8.61      2.41 o 
   1   3  16       12.88       24.75      2.78 o 
   2   3  16       11.79       13.08      2.54 o 
   3   3  16      187.89      171.17      6.55 o 
   4   3  16        1.27        1.09      2.27 o 
  -3   4  16       10.46        7.60      2.85 o 
  -2   4  16       14.32        9.58      2.69 o 
  -1   4  16       32.47       51.04      3.94 o 
   0   4  16      237.63      288.24      9.65 o 
   1   4  16       10.26        3.09      2.14 o 
   2   4  16      168.11      170.80      6.30 o 
   3   4  16        6.07        6.48      2.35 o 
   4   4  16        2.22        4.09      2.46 o 
  -2   5  16       13.84       27.27      3.38 o 
  -1   5  16        6.19        7.60      2.65 o 
   0   5  16       89.01      111.65      5.42 o 
   1   5  16       37.32       29.58      2.85 o 
   2   5  16       12.41        9.50      2.23 o 
   3   5  16        1.24        1.40      2.34 o 
   4   5  16       96.61       87.07      5.10 o 
  -2   6  16       15.51       11.26      2.88 o 
  -1   6  16        1.22       -0.13      2.30 o 
   0   6  16        3.77       -0.48      1.96 o 
   2   6  16       12.31        7.02      2.17 o 
   3   6  16      113.12      132.20      6.05 o 
   4   6  16        8.35        6.98      2.72 o 
  -1   7  16        0.38       -0.48      2.06 o 
   1   7  16       17.29       33.09      2.89 o 
   2   7  16       55.89       54.51      3.89 o 
   3   7  16       83.63       88.16      5.11 o 
   1   8  16       14.97        7.02      2.27 o 
   2   8  16        0.78       -1.40      2.15 o 
   3   8  16        4.95        0.79      2.43 o 
   1   9  16        0.75        4.26      2.27 o 
  -2  -3  17       22.96       29.07      3.48 o 
  -1  -3  17       87.77       96.65      5.46 o 
   0  -3  17        6.48       12.28      2.80 o 
   1  -3  17       28.85       32.09      3.71 o 
  -2  -2  17        0.88        0.67      2.14 o 
  -1  -2  17       65.09       67.41      4.47 o 
   0  -2  17        9.63        8.85      2.69 o 
   1  -2  17       20.34       22.83      3.32 o 
   2  -2  17       30.62       32.53      3.71 o 
  -3  -1  17        8.22       15.09      3.11 o 
  -2  -1  17       82.88       72.75      4.76 o 
  -1  -1  17       19.77       14.93      2.87 o 
   0  -1  17       15.64       24.01      3.13 o 
   1  -1  17        5.79        8.66      2.66 o 
   2  -1  17       98.25       85.05      5.10 o 
  -3   0  17        1.55        0.26      2.48 o 
  -2   0  17        0.08       -0.43      2.39 o 
  -1   0  17        6.07        8.34      2.70 o 
   0   0  17       60.69       73.01      4.68 o 
   1   0  17       48.09       43.82      3.61 o 
   2   0  17      102.14      101.92      5.39 o 
   3   0  17        2.61        1.71      2.50 o 
  -3   1  17        1.66       -2.43      2.42 o 
  -2   1  17       14.54       29.34      3.58 o 
  -1   1  17       85.89      100.63      5.45 o 
   0   1  17        1.98       -1.57      2.11 o 
   1   1  17        3.37        1.35      2.39 o 
   2   1  17       93.31       91.95      4.95 o 
   3   1  17       15.53       14.46      2.83 o 
  -3   2  17       33.80       54.51      4.60 o 
  -2   2  17       53.81       45.86      4.21 o 
  -1   2  17       49.78       57.36      4.37 o 
   0   2  17        8.20       -0.07      2.42 o 
   1   2  17        1.76        5.72      2.50 o 
   2   2  17       98.05      103.95      5.11 o 
   3   2  17       91.11       88.34      4.96 o 
  -2   3  17        4.07        1.40      2.60 o 
  -1   3  17        0.15       -2.61      2.26 o 
   0   3  17        0.75        7.00      2.57 o 
   1   3  17       10.75        5.88      2.45 o 
   2   3  17       20.65       23.69      2.97 o 
  -2   4  17       29.68       33.98      3.85 o 
  -1   4  17       21.66       30.24      3.52 o 
   0   4  17        4.45       14.49      2.87 o 
   1   4  17        5.52        3.67      2.42 o 
   3   4  17       54.55       44.88      3.62 o 
  -2   5  17       23.62       22.36      3.39 o 
  -1   5  17       27.44       31.90      3.57 o 
   0   5  17        0.36        4.18      2.45 o 
   3   5  17       16.04       17.38      2.80 o 
  -1   6  17        5.33        4.47      2.58 o 
   0   6  17        1.72        1.37      2.23 o 
   2   6  17       65.65       70.01      4.17 o 
   3   6  17        1.62       -0.03      2.23 o 
   2   7  17       25.88       25.78      2.99 o 
  -1  -2  18        5.40       -0.71      2.30 o 
   0  -2  18        0.86       -1.60      2.42 o 
  -1  -1  18       14.23       20.06      3.34 o 
   0  -1  18        0.01        0.36      2.58 o 
   1  -1  18       60.67       54.74      4.24 o 
  -2   0  18        4.30        2.97      2.74 o 
  -1   0  18       47.11       68.81      4.87 o 
   0   0  18        5.44        0.86      2.45 o 
   1   0  18       31.87       28.69      3.44 o 
   2   0  18       20.74       23.52      3.26 o 
  -2   1  18       46.47       55.02      4.45 o 
  -1   1  18        0.40        1.80      2.54 o 
   0   1  18        1.80       -0.65      2.38 o 
   1   1  18       18.28       20.52      3.20 o 
   2   1  18       63.92       61.64      4.39 o 
  -2   2  18       21.64       28.71      3.79 o 
  -1   2  18       14.56        6.38      2.72 o 
   0   2  18       10.03       16.68      3.12 o 
   1   2  18       60.47       60.21      4.44 o 
   2   2  18       11.62       18.22      2.89 o 
  -2   3  18       56.34       67.32      5.03 o 
  -1   3  18       28.53       48.69      4.30 o 
   0   3  18       11.19       28.57      3.52 o 
   1   3  18       64.76       63.46      4.56 o 
   2   3  18       16.91       16.25      3.01 o 
  -1   4  18       31.43       49.86      4.33 o 
   0   4  18       28.41       12.89      3.04 o 
   1   4  18       15.00       13.65      2.92 o 
  -1   5  18        9.55        6.93      3.00 o 
   0   5  18        0.29        7.45      2.76 o 
   0   1  19        0.81        0.81      2.64 o 
   0   2  19        0.18       -1.92      2.73 o 
   1   2  19       39.17       48.51      3.98 o 
   0   3  19       42.72       40.51      4.00 o 
   1   3  19        4.13        6.46      2.78 o 
   0   4  19        0.06       -2.81      2.61 o 
   1   4  19        4.60        7.20      2.85 o 
                                                 
